# Supplementary material for: Crystal structure of 5-[(benzo­yloxy)meth­yl]-5,6-dihy­droxy-4-oxo­cyclo­hex-2-en-1-yl benzoate
Source: Acta Crystallogr E Crystallogr Commun. 2020 Jun 19;76(Pt 7):1096–100. doi: 10.1107/S2056989020007793 (PMC7336786; doi:10.1107/S2056989020007793)
Supplement: Supplementary file 2 [file e-76-01096-Isup2.hkl]

data_I
_computing_structure_refinement   'olex2.refine (Bourhis et al., 2015)'
_shelx_refln_list_code            4
loop_
  _space_group_symop_id
  _space_group_symop_operation_xyz
  1  x,y,z
  2  x+1/2,-y+1/2,-z
  3  -x,y+1/2,-z+1/2
  4  -x+1/2,-y,z+1/2

_space_group_crystal_system       orthorhombic
_space_group_IT_number            19
_space_group_name_H-M_alt         'P 21 21 21'
_space_group_name_Hall            ' P 2ac 2ab'
_symmetry_space_group_name_H-M    'P 21 21 21'
_symmetry_space_group_name_Hall   ' P 2ac 2ab'
_symmetry_Int_Tables_number       19
_cell_length_a                    7.4958(11)
_cell_length_b                    12.422(2)
_cell_length_c                    20.325(4)
_cell_angle_alpha                 90
_cell_angle_beta                  90
_cell_angle_gamma                 90
_cell_volume                      1892.4(6)
loop_
  _refln_index_h
  _refln_index_k
  _refln_index_l
  _refln_F_squared_calc
  _refln_F_squared_meas
  _refln_F_squared_sigma
  _refln_observed_status
  -9  -2  -2        6.32        6.17      1.27 o
  -9  -2  -1        2.99        1.96      1.06 o
  -9  -1  -4        1.15       -1.67      1.04 o
  -9  -1  -3        0.36       -2.64      0.75 o
  -9  -1  -2        9.23        8.15      0.88 o
  -9  -1  -1        1.72       -0.34      1.23 o
  -8  -7  -3       11.39       17.44      2.04 o
  -8  -7  -2        6.30        5.57      2.24 o
  -8  -7  -1        2.62        5.01      0.77 o
  -8  -6  -6       33.64       39.07      2.70 o
  -8  -6  -5        1.72        4.30      1.16 o
  -8  -6  -4       11.30       12.02      1.37 o
  -8  -6  -3        1.07        1.15      0.75 o
  -8  -6  -2        9.31       10.96      1.00 o
  -8  -6  -1        4.63        4.25      0.88 o
  -8  -5  -8        0.81        0.14      1.12 o
  -8  -5  -7        0.93       -0.59      1.03 o
  -8  -5  -6        6.31        8.15      1.34 o
  -8  -5  -5       16.98       19.66      1.24 o
  -8  -5  -4       10.65        9.78      1.35 o
  -8  -5  -3        3.72        4.19      0.98 o
  -8  -5  -2       20.84       19.21      1.19 o
  -8  -5  -1        0.73        0.04      0.69 o
  -8  -4 -10        1.06        1.51      0.92 o
  -8  -4  -9        3.02        2.03      0.93 o
  -8  -4  -8       12.77       14.33      1.20 o
  -8  -4  -7       15.29       13.20      1.48 o
  -8  -4  -6        6.25        6.18      1.55 o
  -8  -4  -5       22.30       25.77      1.32 o
  -8  -4  -4        3.27        3.17      0.78 o
  -8  -4  -3        0.22        0.15      0.63 o
  -8  -4  -2        4.16        7.21      0.86 o
  -8  -4  -1        3.44        2.47      0.79 o
  -8  -3 -10        0.38        0.32      0.79 o
  -8  -3  -9        4.40        4.96      1.07 o
  -8  -3  -8       12.97       12.58      1.62 o
  -8  -3  -7       11.55       13.46      1.10 o
  -8  -3  -6        2.93        2.95      1.03 o
  -8  -3  -5        0.94        1.22      0.72 o
  -8  -3  -4        6.80        5.36      1.31 o
  -8  -3  -3        3.04        1.90      0.78 o
  -8  -3  -2        0.13       -0.79      0.80 o
  -8  -3  -1        0.12       -0.09      0.65 o
  -8  -2 -11        8.88        6.94      1.09 o
  -8  -2 -10        9.97       12.37      1.01 o
  -8  -2  -9       21.29       20.86      1.23 o
  -8  -2  -8       19.55       20.55      1.22 o
  -8  -2  -7       16.96       16.88      1.36 o
  -8  -2  -6        5.59        7.87      0.94 o
  -8  -2  -5        4.04        5.13      0.84 o
  -8  -2  -4        3.13        3.68      0.78 o
  -8  -2  -3        1.65        0.92      0.92 o
  -8  -2  -2        6.89       10.50      0.93 o
  -8  -2  -1        4.79        5.05      1.36 o
  -8  -1 -11        1.51        0.94      1.14 o
  -8  -1 -10       14.06       14.23      1.52 o
  -8  -1  -9        1.10        0.91      1.06 o
  -8  -1  -8       15.85       17.98      1.47 o
  -8  -1  -7        4.47        3.76      0.73 o
  -8  -1  -6        1.21        3.17      0.73 o
  -8  -1  -5        2.71        2.52      0.79 o
  -8  -1  -4        5.55        7.63      1.06 o
  -8  -1  -3        3.62        3.54      0.75 o
  -8  -1  -2       24.69       25.14      1.28 o
  -8  -1  -1        6.73        7.00      0.94 o
  -7  -9  -6        3.56        2.78      2.04 o
  -7  -9  -5        1.63       -0.22      1.14 o
  -7  -9  -4        7.60       10.53      1.50 o
  -7  -9  -3       10.67       12.70      1.52 o
  -7  -9  -2        2.16        1.15      1.10 o
  -7  -9  -1        2.78        2.17      1.49 o
  -7  -8  -9        5.42        4.30      1.79 o
  -7  -8  -8        5.01        2.93      1.27 o
  -7  -8  -7        0.46       -0.49      1.06 o
  -7  -8  -6        9.49        9.83      1.55 o
  -7  -8  -5        7.46        5.35      1.98 o
  -7  -8  -4        9.65        8.29      1.34 o
  -7  -8  -3        5.70        4.41      1.08 o
  -7  -8  -2        6.84        6.47      1.22 o
  -7  -8  -1        0.72       -0.73      1.22 o
  -7  -7 -11        0.82       -0.71      1.29 o
  -7  -7 -10        6.95        5.55      1.31 o
  -7  -7  -9        0.04        1.89      1.23 o
  -7  -7  -8       33.96       30.02      2.27 o
  -7  -7  -7        1.53        0.78      1.04 o
  -7  -7  -6       38.53       42.65      3.16 o
  -7  -7  -5        2.63        5.05      1.25 o
  -7  -7  -4        2.02       -0.37      0.93 o
  -7  -7  -3        5.52        6.45      1.15 o
  -7  -7  -2        1.83        3.18      1.01 o
  -7  -7  -1        0.65        0.28      0.68 o
  -7  -6 -12        1.04        1.15      1.44 o
  -7  -6 -11        1.70       -2.05      1.28 o
  -7  -6 -10        2.63        0.84      1.26 o
  -7  -6  -9        0.68        1.64      1.09 o
  -7  -6  -8        5.79        5.87      1.22 o
  -7  -6  -7        0.96        2.10      0.99 o
  -7  -6  -6       31.92       31.07      1.82 o
  -7  -6  -5       15.19       16.29      1.57 o
  -7  -6  -4       35.52       35.79      1.94 o
  -7  -6  -3       10.33        9.68      0.75 o
  -7  -6  -2       32.65       37.15      1.62 o
  -7  -6  -1        4.30        4.74      0.71 o
  -7  -5 -13        2.30        1.19      1.25 o
  -7  -5 -12        3.41        2.13      1.34 o
  -7  -5 -11        1.47       -0.37      1.07 o
  -7  -5 -10        1.97        2.31      1.03 o
  -7  -5  -9        3.19        4.22      1.16 o
  -7  -5  -8        0.15        0.90      0.89 o
  -7  -5  -7       29.92       28.15      1.34 o
  -7  -5  -6       18.13       14.99      0.93 o
  -7  -5  -5        8.34        8.25      0.88 o
  -7  -5  -4       14.61       12.16      1.01 o
  -7  -5  -3        8.70        8.54      0.82 o
  -7  -5  -2        5.10        5.14      0.74 o
  -7  -5  -1        3.48        1.65      0.77 o
  -7  -4 -14        0.12       -0.92      1.09 o
  -7  -4 -13        2.83        2.16      0.89 o
  -7  -4 -12        0.90       -0.30      0.85 o
  -7  -4 -11       19.03       19.44      1.37 o
  -7  -4 -10        5.28        6.00      0.91 o
  -7  -4  -9       11.75       10.98      1.04 o
  -7  -4  -8       40.54       38.81      1.71 o
  -7  -4  -7        3.09        1.01      0.90 o
  -7  -4  -6        1.33        2.02      0.73 o
  -7  -4  -5       72.11       76.45      2.12 o
  -7  -4  -4       11.63       10.95      0.99 o
  -7  -4  -3       16.57       16.95      1.07 o
  -7  -4  -2       21.88       25.34      1.22 o
  -7  -4  -1       27.54       26.68      1.83 o
  -7  -3 -15        0.66       -0.10      0.96 o
  -7  -3 -14        0.12       -1.72      1.04 o
  -7  -3 -13        5.07        4.93      0.89 o
  -7  -3 -12       13.50       10.49      1.16 o
  -7  -3 -11        6.49        6.81      0.91 o
  -7  -3 -10       47.80       49.61      2.11 o
  -7  -3  -9       16.87       18.30      1.20 o
  -7  -3  -8       10.28       13.32      1.02 o
  -7  -3  -7        1.89        2.75      0.74 o
  -7  -3  -6       28.56       27.78      1.49 o
  -7  -3  -5       25.09       27.39      1.36 o
  -7  -3  -4        8.97        8.23      0.90 o
  -7  -3  -3        7.24        8.08      0.86 o
  -7  -3  -2       10.86       10.95      0.96 o
  -7  -3  -1       40.48       40.35      1.52 o
  -7  -2 -15        6.71        6.16      1.75 o
  -7  -2 -14        6.11        3.62      0.92 o
  -7  -2 -13       13.24        9.94      1.68 o
  -7  -2 -12       16.63       19.57      1.41 o
  -7  -2 -11       22.89       23.07      1.30 o
  -7  -2 -10        4.21        5.52      1.00 o
  -7  -2  -9       62.84       59.74      1.89 o
  -7  -2  -8       20.31       21.70      1.66 o
  -7  -2  -7        3.50        4.04      0.78 o
  -7  -2  -6       11.88       13.31      0.99 o
  -7  -2  -5        7.92        7.05      0.82 o
  -7  -2  -4       10.78        9.59      0.87 o
  -7  -2  -3       21.42       20.08      1.15 o
  -7  -2  -2       32.44       31.39      1.39 o
  -7  -2  -1        7.11        5.08      0.73 o
  -7  -1 -15       11.20       12.11      1.35 o
  -7  -1 -14        9.06       13.38      1.17 o
  -7  -1 -13       26.10       27.89      1.33 o
  -7  -1 -12       14.04       14.91      1.27 o
  -7  -1 -11       12.16       14.17      0.94 o
  -7  -1 -10        7.79        8.31      0.93 o
  -7  -1  -9       10.18        8.93      0.73 o
  -7  -1  -8        6.67        8.92      0.83 o
  -7  -1  -7       50.62       50.53      1.64 o
  -7  -1  -6        5.18        5.12      0.71 o
  -7  -1  -5       32.87       29.07      1.40 o
  -7  -1  -4       10.32       10.20      1.14 o
  -7  -1  -3        5.91        3.14      0.72 o
  -7  -1  -2       20.21       21.84      1.20 o
  -7  -1  -1       35.16       39.22      1.40 o
  -6 -11  -5        5.25        3.05      1.04 o
  -6 -11  -4        1.09       -0.59      0.94 o
  -6 -11  -3        2.98        3.78      1.43 o
  -6 -11  -2        4.39        5.29      1.06 o
  -6 -11  -1        7.06        4.55      1.45 o
  -6 -10  -9       34.95       36.46      2.44 o
  -6 -10  -8        4.51        6.18      1.72 o
  -6 -10  -7        5.66        4.63      2.00 o
  -6 -10  -6        6.82        2.24      1.24 o
  -6 -10  -5        8.95        8.79      1.47 o
  -6 -10  -4        0.90       -0.90      1.01 o
  -6 -10  -3        1.55        1.01      0.81 o
  -6 -10  -2        2.13        1.60      0.85 o
  -6 -10  -1        0.50        1.34      1.10 o
  -6  -9 -11        0.82       -0.37      1.38 o
  -6  -9 -10        4.63        3.94      1.40 o
  -6  -9  -9       35.49       41.50      2.61 o
  -6  -9  -8       20.22       18.50      1.78 o
  -6  -9  -7        7.98        9.06      1.55 o
  -6  -9  -6       12.32       14.96      1.48 o
  -6  -9  -5       10.92        8.92      1.41 o
  -6  -9  -4        4.03        1.43      1.06 o
  -6  -9  -3       35.89       36.62      1.46 o
  -6  -9  -2        2.19        1.06      0.74 o
  -6  -9  -1       11.24       11.76      1.02 o
  -6  -8 -13        6.19        3.07      2.15 o
  -6  -8 -12        5.44        6.73      1.39 o
  -6  -8 -11        8.37        8.93      1.74 o
  -6  -8 -10       19.89       14.47      1.68 o
  -6  -8  -9        4.50        3.92      1.14 o
  -6  -8  -8       32.19       35.07      2.10 o
  -6  -8  -7        5.31        5.58      1.16 o
  -6  -8  -6        8.92       12.19      1.38 o
  -6  -8  -5        7.46        4.81      1.16 o
  -6  -8  -4       13.98       10.08      1.26 o
  -6  -8  -3        1.94        0.79      0.87 o
  -6  -8  -2       15.61       12.48      1.12 o
  -6  -8  -1        9.54        8.27      0.88 o
  -6  -7 -14        7.72       10.58      1.41 o
  -6  -7 -13       15.08       17.24      1.83 o
  -6  -7 -12        6.28        4.98      1.31 o
  -6  -7 -11       23.14       22.44      2.12 o
  -6  -7 -10       14.71       14.07      1.45 o
  -6  -7  -9       15.56       13.74      1.42 o
  -6  -7  -8       18.72       20.56      1.63 o
  -6  -7  -7       14.04       15.10      1.56 o
  -6  -7  -6       73.58       75.08      2.55 o
  -6  -7  -5       47.61       45.43      2.08 o
  -6  -7  -4       31.07       35.75      2.04 o
  -6  -7  -3        6.91        4.64      1.39 o
  -6  -7  -2        1.91        2.76      0.83 o
  -6  -7  -1        0.60        0.86      0.81 o
  -6  -6 -15        2.11        0.87      1.13 o
  -6  -6 -14        1.80        0.45      1.27 o
  -6  -6 -13        3.30        2.48      1.07 o
  -6  -6 -12        2.45        4.63      1.11 o
  -6  -6 -11        7.14        8.42      1.30 o
  -6  -6 -10        7.26        8.06      1.18 o
  -6  -6  -9       39.55       41.86      2.25 o
  -6  -6  -8        0.76       -0.07      0.99 o
  -6  -6  -7       25.61       24.46      1.93 o
  -6  -6  -6       23.72       27.21      1.64 o
  -6  -6  -5       26.92       24.78      1.90 o
  -6  -6  -4       82.87       81.08      2.90 o
  -6  -6  -3       20.81       23.10      1.94 o
  -6  -6  -2        1.67        1.45      0.46 o
  -6  -6  -1       12.53       14.79      0.96 o
  -6  -5 -16        5.94        2.15      1.40 o
  -6  -5 -15        5.12        7.14      1.52 o
  -6  -5 -14       16.10       15.85      1.21 o
  -6  -5 -13        2.78        3.71      0.89 o
  -6  -5 -12       19.85       23.30      1.89 o
  -6  -5 -11        4.20        2.83      0.98 o
  -6  -5 -10        6.39        6.59      1.12 o
  -6  -5  -9        3.36        4.91      1.11 o
  -6  -5  -8       37.79       40.99      1.97 o
  -6  -5  -7      107.45      109.51      2.95 o
  -6  -5  -6       21.30       25.99      1.67 o
  -6  -5  -5      166.85      168.48      2.99 o
  -6  -5  -4       11.56        9.65      0.78 o
  -6  -5  -3       56.54       54.97      1.55 o
  -6  -5  -2       16.73       15.93      1.05 o
  -6  -5  -1       39.36       38.22      1.37 o
  -6  -4 -17        4.37        1.88      1.00 o
  -6  -4 -16        6.11        2.50      0.99 o
  -6  -4 -15        0.93        1.05      0.83 o
  -6  -4 -14       25.25       22.10      1.41 o
  -6  -4 -13        0.34        2.01      0.74 o
  -6  -4 -12       12.94       12.45      1.08 o
  -6  -4 -11       54.47       54.01      1.91 o
  -6  -4 -10       80.28       85.34      2.88 o
  -6  -4  -9       38.77       40.51      1.72 o
  -6  -4  -8       37.45       38.88      1.67 o
  -6  -4  -7       12.09       13.44      1.11 o
  -6  -4  -6       26.02       31.25      1.55 o
  -6  -4  -5       15.55       18.06      1.29 o
  -6  -4  -4      185.01      173.94      3.38 o
  -6  -4  -3       43.98       44.51      1.48 o
  -6  -4  -2       85.53       89.83      2.13 o
  -6  -4  -1       14.88       15.00      0.97 o
  -6  -3 -18        0.43       -1.66      1.13 o
  -6  -3 -17        2.81       -0.84      1.21 o
  -6  -3 -16       15.01       11.56      1.32 o
  -6  -3 -15        5.67        5.24      1.21 o
  -6  -3 -14       16.24       13.68      1.15 o
  -6  -3 -13       10.51       11.28      1.08 o
  -6  -3 -12       13.98       14.15      1.08 o
  -6  -3 -11       98.52      101.56      2.49 o
  -6  -3 -10       76.21       86.22      2.35 o
  -6  -3  -9       33.54       29.17      1.41 o
  -6  -3  -8       47.90       45.87      1.92 o
  -6  -3  -7       21.66       27.19      1.34 o
  -6  -3  -6      280.72      279.83      4.67 o
  -6  -3  -5       96.05       91.53      2.27 o
  -6  -3  -4       68.35       72.21      2.06 o
  -6  -3  -3      183.56      185.72      3.45 o
  -6  -3  -2      136.35      133.87      2.77 o
  -6  -3  -1       45.35       42.48      1.53 o
  -6  -2 -18       12.70       14.29      1.88 o
  -6  -2 -17        0.83       -0.84      1.19 o
  -6  -2 -16        5.75        4.98      0.96 o
  -6  -2 -15       98.31       92.98      3.09 o
  -6  -2 -14       34.55       35.08      1.61 o
  -6  -2 -13       25.04       24.20      1.35 o
  -6  -2 -12       99.41       96.25      2.42 o
  -6  -2 -11        8.09        9.21      0.95 o
  -6  -2 -10      150.78      147.96      3.03 o
  -6  -2  -9        7.76        6.71      1.03 o
  -6  -2  -8        9.42        8.75      0.85 o
  -6  -2  -7       58.53       60.02      1.80 o
  -6  -2  -6      136.09      122.28      2.67 o
  -6  -2  -5      158.56      149.07      2.96 o
  -6  -2  -4       85.04       77.16      1.97 o
  -6  -2  -3        8.26        9.78      0.93 o
  -6  -2  -2      192.70      184.13      3.79 o
  -6  -2  -1      180.48      173.37      3.27 o
  -6  -1 -18        5.91        6.17      1.08 o
  -6  -1 -17       21.22       21.18      1.51 o
  -6  -1 -16        6.59        5.48      0.93 o
  -6  -1 -15       56.60       60.57      2.04 o
  -6  -1 -14       22.91       27.51      1.47 o
  -6  -1 -13        3.52        3.76      0.76 o
  -6  -1 -12       25.64       28.54      1.38 o
  -6  -1 -11        4.39        7.49      0.85 o
  -6  -1 -10       32.70       29.41      1.38 o
  -6  -1  -9      118.02      114.17      2.43 o
  -6  -1  -8       25.61       25.10      1.21 o
  -6  -1  -7       24.57       26.89      1.25 o
  -6  -1  -6      122.35      112.97      2.47 o
  -6  -1  -5       97.59       93.93      2.17 o
  -6  -1  -4        0.81        1.27      0.60 o
  -6  -1  -3       97.84      101.82      2.29 o
  -6  -1  -2       14.42       13.19      0.91 o
  -6  -1  -1       91.20       84.99      1.97 o
  -5 -12  -6        8.92        9.09      1.65 o
  -5 -12  -5        0.39        1.11      0.96 o
  -5 -12  -4        6.02        2.42      1.16 o
  -5 -12  -3        3.15        0.86      1.18 o
  -5 -12  -2        0.85        1.30      1.17 o
  -5 -12  -1        4.59        6.41      1.19 o
  -5 -11 -10        4.67        4.52      1.91 o
  -5 -11  -9       10.99       11.88      1.52 o
  -5 -11  -8        1.96        0.70      1.32 o
  -5 -11  -7       11.36        9.71      1.13 o
  -5 -11  -6        8.24       10.13      1.30 o
  -5 -11  -5        2.38        1.80      0.91 o
  -5 -11  -4       11.84       15.93      1.28 o
  -5 -11  -3       22.20       23.75      1.88 o
  -5 -11  -2       39.84       40.02      1.97 o
  -5 -11  -1        0.81        0.89      1.14 o
  -5 -10 -12        0.35       -1.82      1.34 o
  -5 -10 -11        4.89        4.03      1.29 o
  -5 -10 -10       10.11       13.47      1.15 o
  -5 -10  -9        2.38        2.81      0.67 o
  -5 -10  -8        6.36        7.92      0.94 o
  -5 -10  -7       43.11       41.78      2.08 o
  -5 -10  -6       13.48       15.80      1.23 o
  -5 -10  -5       43.70       43.86      1.87 o
  -5 -10  -4        9.03        9.33      1.05 o
  -5 -10  -3       29.04       28.32      1.48 o
  -5 -10  -2        2.86        3.15      0.82 o
  -5 -10  -1       21.25       22.61      1.58 o
  -5  -9 -14        1.50        2.11      1.40 o
  -5  -9 -13        6.46        4.10      1.33 o
  -5  -9 -12        8.92        6.35      1.31 o
  -5  -9 -11       27.29       27.10      1.92 o
  -5  -9 -10        2.72        2.91      1.17 o
  -5  -9  -9        3.99        2.54      1.11 o
  -5  -9  -8        6.32        7.33      1.15 o
  -5  -9  -7        3.15        3.88      1.00 o
  -5  -9  -6       27.92       22.63      1.30 o
  -5  -9  -5        2.74        2.58      0.74 o
  -5  -9  -4        4.96        4.26      0.80 o
  -5  -9  -3       20.80       20.10      1.20 o
  -5  -9  -2       33.07       30.69      1.45 o
  -5  -9  -1       12.21       11.71      1.23 o
  -5  -8 -16       10.92       12.50      1.64 o
  -5  -8 -15        2.63        1.35      1.42 o
  -5  -8 -14       18.78       20.14      1.99 o
  -5  -8 -13       29.06       23.67      1.84 o
  -5  -8 -12       37.18       41.06      2.70 o
  -5  -8 -11       34.64       38.49      2.15 o
  -5  -8 -10        7.30       10.34      1.37 o
  -5  -8  -9       65.94       72.33      2.63 o
  -5  -8  -8       28.39       24.75      1.92 o
  -5  -8  -7       19.82       21.64      1.60 o
  -5  -8  -6       80.13       77.12      2.65 o
  -5  -8  -5      110.90      110.16      2.99 o
  -5  -8  -4       23.26       24.73      1.24 o
  -5  -8  -3       15.53       16.87      1.08 o
  -5  -8  -2       59.47       57.22      1.80 o
  -5  -8  -1       31.24       35.30      1.66 o
  -5  -7 -17        0.16       -1.57      1.16 o
  -5  -7 -16        2.04        2.16      1.17 o
  -5  -7 -15        2.03        0.60      1.47 o
  -5  -7 -14        3.82        3.59      1.40 o
  -5  -7 -13        4.38        4.63      1.31 o
  -5  -7 -12       46.14       45.34      2.30 o
  -5  -7 -11        2.79        5.43      1.09 o
  -5  -7 -10       19.86       17.83      1.56 o
  -5  -7  -9       74.87       71.00      2.68 o
  -5  -7  -8       56.22       54.28      2.26 o
  -5  -7  -7      121.01      111.41      3.08 o
  -5  -7  -6       55.83       53.62      2.29 o
  -5  -7  -5       46.23       50.24      2.09 o
  -5  -7  -4      383.35      377.93      6.56 o
  -5  -7  -3       98.36       94.02      2.17 o
  -5  -7  -2       92.01       89.05      2.12 o
  -5  -7  -1       80.43       76.17      2.07 o
  -5  -6 -18        1.78        1.60      1.32 o
  -5  -6 -17        4.61        4.00      1.33 o
  -5  -6 -16       16.79       16.74      1.58 o
  -5  -6 -15       21.08       20.84      1.77 o
  -5  -6 -14      114.69      119.36      3.26 o
  -5  -6 -13        5.22        3.44      1.08 o
  -5  -6 -12        7.76        9.72      1.23 o
  -5  -6 -11       29.68       32.00      1.87 o
  -5  -6 -10       17.34       17.39      1.40 o
  -5  -6  -9       29.56       34.73      1.87 o
  -5  -6  -8      153.81      158.08      3.95 o
  -5  -6  -7        5.80        6.10      1.03 o
  -5  -6  -6      130.57      122.94      3.12 o
  -5  -6  -5       86.16       90.89      3.16 o
  -5  -6  -4       26.56       27.88      1.57 o
  -5  -6  -3      143.68      144.83      2.93 o
  -5  -6  -2       16.17       17.10      1.14 o
  -5  -6  -1        1.46        1.85      0.48 o
  -5  -5 -19       18.68       17.34      2.54 o
  -5  -5 -18       16.73       19.25      1.60 o
  -5  -5 -17       12.13       10.41      1.35 o
  -5  -5 -16       40.09       40.55      2.15 o
  -5  -5 -15        1.20        3.01      1.04 o
  -5  -5 -14       19.08       18.70      1.46 o
  -5  -5 -13        6.68        5.97      0.84 o
  -5  -5 -12       14.00       18.08      2.05 o
  -5  -5 -11      120.23      111.13      3.09 o
  -5  -5 -10       97.64      101.89      2.88 o
  -5  -5  -9       28.58       29.47      1.84 o
  -5  -5  -8       27.10       30.70      1.65 o
  -5  -5  -7       40.21       43.98      1.90 o
  -5  -5  -6        6.55        5.65      1.08 o
  -5  -5  -5      175.43      181.26      4.00 o
  -5  -5  -4       26.05       21.82      1.39 o
  -5  -5  -3      200.34      187.40      3.92 o
  -5  -5  -2      122.11      122.65      2.35 o
  -5  -5  -1       28.04       28.64      0.99 o
  -5  -4 -19        0.78        2.78      0.95 o
  -5  -4 -18        6.95        6.69      1.23 o
  -5  -4 -17       23.07       25.12      1.52 o
  -5  -4 -16       29.32       33.90      1.72 o
  -5  -4 -15       16.20       19.48      1.32 o
  -5  -4 -14       36.09       36.46      1.68 o
  -5  -4 -13       39.00       38.76      1.64 o
  -5  -4 -12       21.67       25.09      1.55 o
  -5  -4 -11      224.25      233.73      4.77 o
  -5  -4 -10       72.18       73.97      2.13 o
  -5  -4  -9        8.60        8.69      0.86 o
  -5  -4  -8        5.63        5.05      0.81 o
  -5  -4  -7        0.42        0.97      0.58 o
  -5  -4  -6       23.11       20.81      1.08 o
  -5  -4  -5       18.38       16.40      1.07 o
  -5  -4  -4      257.51      247.56      4.32 o
  -5  -4  -3       46.85       46.72      1.60 o
  -5  -4  -2      181.61      183.88      3.29 o
  -5  -4  -1       82.25       78.45      1.78 o
  -5  -3 -20        3.63        1.66      1.17 o
  -5  -3 -19        0.16        2.31      0.93 o
  -5  -3 -18       12.31       12.84      1.27 o
  -5  -3 -17        1.07        0.61      0.84 o
  -5  -3 -16        2.89        3.25      0.98 o
  -5  -3 -15       27.74       25.88      1.48 o
  -5  -3 -14       15.61       15.23      1.17 o
  -5  -3 -13       10.03       10.08      1.03 o
  -5  -3 -12       44.76       42.77      1.71 o
  -5  -3 -11      105.45      107.36      2.54 o
  -5  -3 -10       92.22      102.10      2.53 o
  -5  -3  -9       26.82       28.91      1.38 o
  -5  -3  -8      144.84      147.60      2.95 o
  -5  -3  -7       70.18       70.79      1.93 o
  -5  -3  -6       96.68       89.49      2.47 o
  -5  -3  -5        7.32        8.56      1.16 o
  -5  -3  -4      162.09      152.86      3.14 o
  -5  -3  -3       28.61       27.80      1.19 o
  -5  -3  -2       34.81       36.04      1.30 o
  -5  -3  -1      260.64      266.64      4.22 o
  -5  -2 -20       20.59       21.38      1.64 o
  -5  -2 -19        2.17        1.56      1.20 o
  -5  -2 -18       22.11       21.76      1.45 o
  -5  -2 -17       10.55        9.79      1.42 o
  -5  -2 -16        9.31        9.92      1.06 o
  -5  -2 -15       11.83       13.62      1.13 o
  -5  -2 -14       14.29       13.16      1.09 o
  -5  -2 -13        3.15        3.40      0.81 o
  -5  -2 -12       52.73       50.46      1.74 o
  -5  -2 -11       21.04       21.51      1.20 o
  -5  -2 -10       26.97       24.37      1.27 o
  -5  -2  -9      111.57      117.23      2.56 o
  -5  -2  -8       50.24       53.38      1.65 o
  -5  -2  -7      200.45      196.03      3.61 o
  -5  -2  -6        6.54        7.74      0.85 o
  -5  -2  -5      184.46      194.55      3.59 o
  -5  -2  -4       78.49       76.73      1.83 o
  -5  -2  -3      105.46      101.72      2.16 o
  -5  -2  -2      359.60      355.24      5.24 o
  -5  -2  -1      313.88      309.84      4.65 o
  -5  -1 -20        0.18       -0.57      1.14 o
  -5  -1 -19       23.24       27.58      1.70 o
  -5  -1 -18       25.52       25.04      1.58 o
  -5  -1 -17       19.04       19.86      1.36 o
  -5  -1 -16        6.43        7.85      0.98 o
  -5  -1 -15        1.46        1.19      0.75 o
  -5  -1 -14       57.67       59.15      2.06 o
  -5  -1 -13        2.81        1.85      0.69 o
  -5  -1 -12       89.89       84.44      2.18 o
  -5  -1 -11       25.74       26.55      1.28 o
  -5  -1 -10        6.37        5.57      0.79 o
  -5  -1  -9      105.83      102.55      2.23 o
  -5  -1  -8       25.84       24.31      1.46 o
  -5  -1  -7       21.29       22.63      1.51 o
  -5  -1  -6      180.50      180.61      3.16 o
  -5  -1  -5      136.88      135.78      2.54 o
  -5  -1  -4       41.90       41.79      1.29 o
  -5  -1  -3      138.99      133.34      2.47 o
  -5  -1  -2       80.29       84.38      1.83 o
  -5  -1  -1      197.57      202.03      3.59 o
  -4 -13  -6        2.23        1.22      1.07 o
  -4 -13  -5        5.79        4.80      1.14 o
  -4 -13  -4       18.12       18.09      1.30 o
  -4 -13  -3        6.56        6.66      1.04 o
  -4 -13  -2        0.91        1.01      0.91 o
  -4 -13  -1        5.14        5.79      1.14 o
  -4 -12 -10        8.81        8.84      1.33 o
  -4 -12  -9        6.13        5.01      1.22 o
  -4 -12  -8        9.91        7.47      1.10 o
  -4 -12  -7       14.70       20.42      1.41 o
  -4 -12  -6        2.48        1.20      1.06 o
  -4 -12  -5       24.12       27.35      1.51 o
  -4 -12  -4        1.23       -0.28      0.85 o
  -4 -12  -3        0.96        1.60      0.81 o
  -4 -12  -2        2.41        3.71      0.82 o
  -4 -12  -1       32.44       31.33      1.79 o
  -4 -11 -13        3.34        2.51      1.19 o
  -4 -11 -12        7.12        6.61      1.06 o
  -4 -11 -11        2.67        4.03      1.16 o
  -4 -11 -10        1.30       -0.37      0.87 o
  -4 -11  -9        0.17       -1.47      0.89 o
  -4 -11  -8       13.18       14.18      1.45 o
  -4 -11  -7        2.00        1.45      0.90 o
  -4 -11  -6        5.74        4.15      0.85 o
  -4 -11  -5       57.49       55.19      1.89 o
  -4 -11  -4        4.55        3.47      0.85 o
  -4 -11  -3        4.81        3.53      1.32 o
  -4 -11  -2        0.45        1.31      0.81 o
  -4 -11  -1       48.29       53.96      2.20 o
  -4 -10 -15        2.19        2.44      1.12 o
  -4 -10 -14        0.79        0.22      0.97 o
  -4 -10 -13        4.03        3.43      0.97 o
  -4 -10 -12       10.46       12.84      1.16 o
  -4 -10 -11       45.67       43.94      1.84 o
  -4 -10 -10       13.17       14.36      1.20 o
  -4 -10  -9       13.48       11.06      1.08 o
  -4 -10  -8       63.88       66.60      2.14 o
  -4 -10  -7       25.14       19.82      1.24 o
  -4 -10  -6        2.77        1.45      0.80 o
  -4 -10  -5       21.37       19.48      1.25 o
  -4 -10  -4        5.30        6.16      0.85 o
  -4 -10  -3       12.39       11.62      1.03 o
  -4 -10  -2       38.25       41.94      1.77 o
  -4 -10  -1       32.49       38.35      1.91 o
  -4  -9 -16        4.88        7.26      1.00 o
  -4  -9 -15        1.92        1.37      0.77 o
  -4  -9 -14       20.27       18.94      1.67 o
  -4  -9 -13       13.67       16.24      1.29 o
  -4  -9 -12       10.31       10.02      1.03 o
  -4  -9 -11       45.56       49.93      1.79 o
  -4  -9 -10       22.27       23.31      1.29 o
  -4  -9  -9        9.36       11.15      1.00 o
  -4  -9  -8       78.70       76.88      2.09 o
  -4  -9  -7      118.59      119.33      2.91 o
  -4  -9  -6       23.66       25.14      1.33 o
  -4  -9  -5      213.90      218.90      3.93 o
  -4  -9  -4       31.57       33.32      1.55 o
  -4  -9  -3       35.86       40.37      1.84 o
  -4  -9  -2      131.52      137.25      3.22 o
  -4  -9  -1      102.14       92.92      2.52 o
  -4  -8 -18        0.30        0.37      0.84 o
  -4  -8 -17        9.22       11.22      1.07 o
  -4  -8 -16        4.75        5.42      0.90 o
  -4  -8 -15        5.89        8.09      0.96 o
  -4  -8 -14        7.76        8.53      1.00 o
  -4  -8 -13       42.78       42.55      1.67 o
  -4  -8 -12        4.84        5.19      0.78 o
  -4  -8 -11       32.06       43.30      1.90 o
  -4  -8 -10       73.55       71.89      1.98 o
  -4  -8  -9      124.68      132.13      2.71 o
  -4  -8  -8      105.76      104.79      2.55 o
  -4  -8  -7       95.38       90.77      2.33 o
  -4  -8  -6        2.63        1.42      0.66 o
  -4  -8  -5        5.66        3.92      0.74 o
  -4  -8  -4       73.61       69.13      2.02 o
  -4  -8  -3      617.00      589.62      8.25 o
  -4  -8  -2       87.45       87.15      2.48 o
  -4  -8  -1      116.66      123.78      2.73 o
  -4  -7 -19        4.43        3.10      0.94 o
  -4  -7 -18       14.54       16.63      1.16 o
  -4  -7 -17        6.85        7.75      0.90 o
  -4  -7 -16       22.64       24.83      1.28 o
  -4  -7 -15       62.76       61.78      1.85 o
  -4  -7 -14       11.80       10.92      1.00 o
  -4  -7 -13       33.79       35.14      1.66 o
  -4  -7 -12       28.49       32.58      1.34 o
  -4  -7 -11      142.79      149.19      2.85 o
  -4  -7 -10       31.92       29.66      1.29 o
  -4  -7  -9      182.63      177.92      3.36 o
  -4  -7  -8       10.50       11.86      1.09 o
  -4  -7  -7       37.92       36.83      1.37 o
  -4  -7  -6       56.89       57.07      1.60 o
  -4  -7  -5      126.46      138.44      2.80 o
  -4  -7  -4      141.16      140.51      2.85 o
  -4  -7  -3      345.79      350.08      5.61 o
  -4  -7  -2       71.09       63.65      2.21 o
  -4  -7  -1      350.69      336.56      5.47 o
  -4  -6 -20        4.09        3.56      1.04 o
  -4  -6 -19        0.17       -0.91      1.00 o
  -4  -6 -18        7.26        8.40      0.94 o
  -4  -6 -17       10.72       10.86      0.93 o
  -4  -6 -16       42.15       43.64      1.53 o
  -4  -6 -15       24.99       25.91      1.24 o
  -4  -6 -14       24.25       24.10      1.26 o
  -4  -6 -13        0.44        1.04      0.57 o
  -4  -6 -12      139.69      139.90      3.07 o
  -4  -6 -11      159.36      159.68      3.55 o
  -4  -6 -10       27.37       25.90      1.53 o
  -4  -6  -9      156.91      145.81      3.35 o
  -4  -6  -8       79.17       74.12      2.20 o
  -4  -6  -7       23.95       23.60      0.99 o
  -4  -6  -6       33.49       36.09      1.38 o
  -4  -6  -5      239.35      226.06      3.81 o
  -4  -6  -4       21.68       20.01      1.16 o
  -4  -6  -3       54.02       56.03      1.58 o
  -4  -6  -2       97.92      106.60      2.85 o
  -4  -6  -1      318.15      305.46      4.02 o
  -4  -5 -20        2.52        2.69      1.05 o
  -4  -5 -19       10.22        7.00      1.01 o
  -4  -5 -18        1.61        0.95      0.72 o
  -4  -5 -17        4.80        5.12      0.90 o
  -4  -5 -16       49.92       48.74      1.69 o
  -4  -5 -15        0.32       -0.11      0.62 o
  -4  -5 -14      122.82      122.31      3.15 o
  -4  -5 -13       87.90       84.20      2.58 o
  -4  -5 -12       78.13       86.71      2.83 o
  -4  -5 -11      133.60      133.39      3.29 o
  -4  -5 -10       66.01       63.88      2.53 o
  -4  -5  -9       22.56       18.14      1.32 o
  -4  -5  -8       66.17       59.54      2.05 o
  -4  -5  -7      236.21      249.20      4.62 o
  -4  -5  -6      240.11      246.17      4.53 o
  -4  -5  -5       85.04       85.08      2.45 o
  -4  -5  -4       88.13       90.01      2.34 o
  -4  -5  -3      170.21      167.75      2.81 o
  -4  -5  -2       64.69       68.94      1.37 o
  -4  -5  -1       82.31       78.80      1.49 o
  -4  -4 -21        3.23        2.05      0.85 o
  -4  -4 -20        7.48        6.92      1.07 o
  -4  -4 -19        4.85        4.33      0.76 o
  -4  -4 -18       94.19       94.14      2.21 o
  -4  -4 -17        5.31        5.02      0.92 o
  -4  -4 -16       87.71       85.33      2.13 o
  -4  -4 -15       33.01       34.10      1.85 o
  -4  -4 -14       68.96       67.26      2.08 o
  -4  -4 -13        2.83        2.74      0.76 o
  -4  -4 -12       29.17       36.38      1.55 o
  -4  -4 -11       61.70       62.24      2.27 o
  -4  -4 -10       82.05       80.87      2.12 o
  -4  -4  -9       22.83       25.61      1.19 o
  -4  -4  -8      135.50      133.60      2.70 o
  -4  -4  -7       31.75       32.58      1.21 o
  -4  -4  -6       75.08       71.46      1.72 o
  -4  -4  -5       70.25       71.25      1.71 o
  -4  -4  -4       66.06       70.08      1.74 o
  -4  -4  -3      422.16      434.41      5.82 o
  -4  -4  -2      148.35      141.22      2.15 o
  -4  -4  -1       11.37       10.48      0.55 o
  -4  -3 -21        2.17        0.81      0.88 o
  -4  -3 -20       10.33        9.24      1.18 o
  -4  -3 -19        0.83        1.94      0.84 o
  -4  -3 -18        0.91        1.45      0.74 o
  -4  -3 -17       16.10       14.77      1.15 o
  -4  -3 -16       79.53       77.39      1.87 o
  -4  -3 -15       47.70       48.12      1.37 o
  -4  -3 -14      205.28      211.90      4.89 o
  -4  -3 -13      305.19      305.34      5.16 o
  -4  -3 -12      292.91      284.81      4.69 o
  -4  -3 -11       88.82       95.26      2.25 o
  -4  -3 -10       88.39       91.25      2.20 o
  -4  -3  -9      207.18      214.10      4.19 o
  -4  -3  -8      163.55      158.72      2.97 o
  -4  -3  -7      165.85      180.60      3.20 o
  -4  -3  -6      105.16       92.61      2.01 o
  -4  -3  -5       47.77       43.58      1.32 o
  -4  -3  -4      243.48      235.86      4.57 o
  -4  -3  -3      745.23      744.96     11.21 o
  -4  -3  -2      307.15      320.77      4.68 o
  -4  -3  -1      172.70      176.57      2.71 o
  -4  -2 -22        2.79        1.68      1.08 o
  -4  -2 -21       27.62       24.91      1.37 o
  -4  -2 -20        5.72        5.94      1.00 o
  -4  -2 -19       11.05       12.59      1.09 o
  -4  -2 -18       19.30       18.78      1.09 o
  -4  -2 -17       42.70       46.59      1.81 o
  -4  -2 -16        6.85        6.64      0.81 o
  -4  -2 -15       67.07       69.65      1.66 o
  -4  -2 -14      143.92      153.59      3.34 o
  -4  -2 -13        4.18        4.49      0.79 o
  -4  -2 -12       77.83       81.91      2.21 o
  -4  -2 -11      196.52      199.58      3.54 o
  -4  -2 -10       16.59       16.25      0.98 o
  -4  -2  -9       39.35       41.27      1.41 o
  -4  -2  -8      187.88      186.95      3.30 o
  -4  -2  -7      379.10      403.25      6.26 o
  -4  -2  -6       21.77       27.85      1.23 o
  -4  -2  -5     1249.95     1277.60     17.09 o
  -4  -2  -4      895.06      858.14     11.88 o
  -4  -2  -3      329.85      320.89      4.69 o
  -4  -2  -2       53.91       49.69      1.34 o
  -4  -2  -1     1384.27     1468.60     19.55 o
  -4  -1 -22        3.79        3.04      1.08 o
  -4  -1 -21        5.03        6.27      1.08 o
  -4  -1 -20       41.13       42.62      1.78 o
  -4  -1 -19        2.64        4.47      0.82 o
  -4  -1 -18        7.32       13.63      1.01 o
  -4  -1 -17       12.27       15.52      1.02 o
  -4  -1 -16       43.30       35.21      1.31 o
  -4  -1 -15       20.50       16.42      0.93 o
  -4  -1 -14       59.87       60.06      1.49 o
  -4  -1 -13      107.81      107.76      2.19 o
  -4  -1 -12       15.54       14.25      1.00 o
  -4  -1 -11      160.31      157.05      2.92 o
  -4  -1 -10       60.51       60.95      1.63 o
  -4  -1  -9       65.60       65.10      1.62 o
  -4  -1  -8       89.69       94.85      2.02 o
  -4  -1  -7       77.20       85.16      1.86 o
  -4  -1  -6       66.20       80.39      1.85 o
  -4  -1  -5      414.72      428.61      6.37 o
  -4  -1  -4      258.55      243.53      3.77 o
  -4  -1  -3     1485.13     1502.92     18.92 o
  -4  -1  -2       54.86       56.68      1.39 o
  -4  -1  -1      892.80      902.47     10.36 o
  -3 -14  -5        6.62        7.58      3.03 o
  -3 -14  -4        4.34        4.21      1.07 o
  -3 -14  -3        2.08        3.35      1.14 o
  -3 -14  -2        1.56        1.09      0.84 o
  -3 -14  -1       11.05       11.81      1.07 o
  -3 -13  -9        2.02       -0.06      1.03 o
  -3 -13  -8        3.06        1.29      1.35 o
  -3 -13  -7        0.36       -1.62      1.00 o
  -3 -13  -6        3.41        2.68      0.97 o
  -3 -13  -5       19.40       21.61      1.63 o
  -3 -13  -4        3.91        4.59      0.94 o
  -3 -13  -3        3.83        6.82      1.03 o
  -3 -13  -2       37.71       40.07      1.59 o
  -3 -13  -1        1.39        0.08      0.94 o
  -3 -12 -12        4.10        3.00      1.17 o
  -3 -12 -11        0.16        0.47      0.88 o
  -3 -12 -10        0.58        1.00      0.94 o
  -3 -12  -9        2.74        1.25      0.89 o
  -3 -12  -8        6.16        6.49      1.12 o
  -3 -12  -7        7.25        6.07      1.10 o
  -3 -12  -6       15.29       18.58      1.48 o
  -3 -12  -5       12.09       12.50      1.21 o
  -3 -12  -4        0.56        0.54      0.79 o
  -3 -12  -3        4.07        3.77      0.89 o
  -3 -12  -2       16.90       14.42      0.97 o
  -3 -12  -1       22.27       25.77      1.31 o
  -3 -11 -15        9.49        7.10      1.54 o
  -3 -11 -14        0.87        1.45      1.02 o
  -3 -11 -13        1.82       -0.66      0.84 o
  -3 -11 -12        2.11        2.41      1.25 o
  -3 -11 -11        2.35        1.90      0.88 o
  -3 -11 -10        5.96        7.15      1.07 o
  -3 -11  -9        1.52        3.41      0.90 o
  -3 -11  -8        4.24        6.99      0.94 o
  -3 -11  -7       52.51       50.29      1.95 o
  -3 -11  -6       30.61       29.30      1.55 o
  -3 -11  -5       87.96       90.53      2.59 o
  -3 -11  -4       14.46       15.80      1.17 o
  -3 -11  -3       25.03       25.93      1.44 o
  -3 -11  -2      162.88      154.32      3.31 o
  -3 -11  -1      123.23      124.06      2.78 o
  -3 -10 -16        5.87        4.99      1.12 o
  -3 -10 -15        0.96       -0.36      0.86 o
  -3 -10 -14        4.74        3.71      0.96 o
  -3 -10 -13       24.62       22.68      1.59 o
  -3 -10 -12       37.16       35.97      1.91 o
  -3 -10 -11       18.91       17.86      1.25 o
  -3 -10 -10        0.38       -0.48      0.84 o
  -3 -10  -9       34.06       33.16      1.57 o
  -3 -10  -8       19.08       20.16      1.26 o
  -3 -10  -7        7.81        8.64      1.00 o
  -3 -10  -6       30.18       30.38      1.50 o
  -3 -10  -5      104.67      102.11      2.53 o
  -3 -10  -4       37.02       38.68      1.60 o
  -3 -10  -3       25.52       27.21      1.41 o
  -3 -10  -2       11.26       14.55      0.92 o
  -3 -10  -1       29.36       36.65      1.35 o
  -3  -9 -18       12.76       13.38      1.41 o
  -3  -9 -17       14.02       17.60      1.29 o
  -3  -9 -16       21.49       22.54      1.44 o
  -3  -9 -15       10.97       10.23      1.11 o
  -3  -9 -14        5.01        6.74      0.94 o
  -3  -9 -13       35.01       35.05      1.68 o
  -3  -9 -12        4.47        3.22      0.79 o
  -3  -9 -11       64.76       69.66      2.19 o
  -3  -9 -10        4.74        5.31      0.90 o
  -3  -9  -9        7.79        9.27      1.02 o
  -3  -9  -8      258.44      260.58      4.30 o
  -3  -9  -7       14.44       16.23      1.10 o
  -3  -9  -6      126.83      124.23      2.81 o
  -3  -9  -5       40.84       36.44      1.54 o
  -3  -9  -4       98.93      114.11      2.50 o
  -3  -9  -3      181.16      165.85      3.23 o
  -3  -9  -2      237.68      222.55      3.60 o
  -3  -9  -1        7.97        7.82      0.72 o
  -3  -8 -19        2.83       -0.06      1.19 o
  -3  -8 -18        0.12       -0.03      0.88 o
  -3  -8 -17       44.51       46.23      1.87 o
  -3  -8 -16       32.40       36.00      2.44 o
  -3  -8 -15        8.34        6.64      0.93 o
  -3  -8 -14        7.94       10.80      0.98 o
  -3  -8 -13      100.64       99.22      2.47 o
  -3  -8 -12        6.96        8.68      1.12 o
  -3  -8 -11       44.91       43.67      1.70 o
  -3  -8 -10       24.32       25.12      1.41 o
  -3  -8  -9       70.03       66.52      1.95 o
  -3  -8  -8        4.84        5.04      0.77 o
  -3  -8  -7       12.91        9.77      0.88 o
  -3  -8  -6       28.23       24.93      1.22 o
  -3  -8  -5        3.52        2.34      0.65 o
  -3  -8  -4       40.16       39.49      1.67 o
  -3  -8  -3      112.11      117.42      2.42 o
  -3  -8  -2        9.28       10.74      0.83 o
  -3  -8  -1       43.06       39.65      1.24 o
  -3  -7 -20        6.59        3.05      1.16 o
  -3  -7 -19       13.49       16.07      1.51 o
  -3  -7 -18       10.12       13.08      1.14 o
  -3  -7 -17       22.91       24.19      1.40 o
  -3  -7 -16       23.86       25.22      1.36 o
  -3  -7 -15       21.65       22.50      1.24 o
  -3  -7 -14       20.94       20.51      1.17 o
  -3  -7 -13       64.59       63.84      1.89 o
  -3  -7 -12      184.12      175.63      3.31 o
  -3  -7 -11      108.26      114.79      2.68 o
  -3  -7 -10       36.30       31.55      1.57 o
  -3  -7  -9       46.50       43.32      1.54 o
  -3  -7  -8        2.61        1.87      0.67 o
  -3  -7  -7       78.61       73.11      2.16 o
  -3  -7  -6      109.55      108.46      2.24 o
  -3  -7  -5      108.49      106.79      2.19 o
  -3  -7  -4       11.96       13.23      0.83 o
  -3  -7  -3       32.10       25.34      1.07 o
  -3  -7  -2       76.32       72.94      1.82 o
  -3  -7  -1       24.48       27.33      0.97 o
  -3  -6 -21        7.69        8.39      1.26 o
  -3  -6 -20       14.27       17.72      1.28 o
  -3  -6 -19        0.12       -0.14      0.89 o
  -3  -6 -18       16.91       15.74      1.43 o
  -3  -6 -17        8.76       10.64      1.01 o
  -3  -6 -16       29.64       28.73      1.40 o
  -3  -6 -15        0.30       -0.01      0.64 o
  -3  -6 -14       65.33       63.10      1.83 o
  -3  -6 -13      107.68      110.81      2.48 o
  -3  -6 -12       53.17       54.82      1.92 o
  -3  -6 -11      156.14      152.34      2.87 o
  -3  -6 -10      295.29      290.56      4.46 o
  -3  -6  -9      136.92      128.58      2.48 o
  -3  -6  -8      257.72      235.31      3.73 o
  -3  -6  -7      171.83      165.21      2.83 o
  -3  -6  -6        5.70        5.41      0.68 o
  -3  -6  -5      223.95      223.33      3.43 o
  -3  -6  -4       75.34       82.65      1.77 o
  -3  -6  -3      202.71      208.53      3.81 o
  -3  -6  -2      365.82      384.26      5.35 o
  -3  -6  -1      123.96      136.75      2.16 o
  -3  -5 -21        4.45        3.94      0.96 o
  -3  -5 -20        9.47        8.56      1.13 o
  -3  -5 -19        9.04        7.70      1.01 o
  -3  -5 -18       10.75       10.91      0.99 o
  -3  -5 -17       29.25       26.04      1.29 o
  -3  -5 -16        1.98        0.89      0.65 o
  -3  -5 -15       37.13       38.40      1.66 o
  -3  -5 -14       44.49       48.35      1.63 o
  -3  -5 -13      574.35      565.32      7.58 o
  -3  -5 -12      123.06      118.91      2.40 o
  -3  -5 -11      141.82      141.32      2.67 o
  -3  -5 -10        5.40        5.55      0.65 o
  -3  -5  -9       78.05       76.09      1.72 o
  -3  -5  -8      134.83      149.26      2.56 o
  -3  -5  -7      273.72      276.16      4.03 o
  -3  -5  -6        7.50        8.64      0.63 o
  -3  -5  -5      122.73      130.49      2.24 o
  -3  -5  -4       86.53       90.56      1.74 o
  -3  -5  -3      164.35      165.09      2.71 o
  -3  -5  -2      322.83      356.12      5.26 o
  -3  -5  -1       95.31      103.32      1.81 o
  -3  -4 -22        0.49       -0.93      1.18 o
  -3  -4 -21        1.94        2.56      0.83 o
  -3  -4 -20        4.12        1.94      0.92 o
  -3  -4 -19        0.17       -0.04      0.69 o
  -3  -4 -18       14.75       16.17      1.06 o
  -3  -4 -17        5.47        3.81      0.71 o
  -3  -4 -16       16.48       17.73      1.05 o
  -3  -4 -15       81.42       77.23      1.86 o
  -3  -4 -14       45.04       47.40      1.51 o
  -3  -4 -13      484.22      466.70      5.85 o
  -3  -4 -12      128.44      122.09      2.18 o
  -3  -4 -11      124.58      118.43      2.11 o
  -3  -4 -10       83.10       87.47      1.72 o
  -3  -4  -9       14.19       13.46      0.76 o
  -3  -4  -8       32.75       36.59      0.97 o
  -3  -4  -7       94.02       87.32      1.52 o
  -3  -4  -6        6.65       11.10      0.61 o
  -3  -4  -5      128.36      118.38      2.24 o
  -3  -4  -4      554.26      590.86      8.09 o
  -3  -4  -3      136.05      153.20      3.17 o
  -3  -4  -2     1957.61     1980.88     21.49 o
  -3  -4  -1     2940.12     2927.93     32.38 o
  -3  -3 -22       13.79       16.29      1.36 o
  -3  -3 -21        6.19        4.52      0.89 o
  -3  -3 -20       37.84       37.54      2.06 o
  -3  -3 -19       11.67       10.15      0.93 o
  -3  -3 -18        8.15        8.45      0.86 o
  -3  -3 -17       74.37       71.06      1.89 o
  -3  -3 -16       50.44       48.69      1.55 o
  -3  -3 -15       78.39       77.56      1.85 o
  -3  -3 -14       59.50       67.45      1.94 o
  -3  -3 -13        5.25        3.53      0.66 o
  -3  -3 -12      331.00      328.30      4.34 o
  -3  -3 -11      178.52      178.28      2.70 o
  -3  -3 -10       27.71       29.26      1.10 o
  -3  -3  -9      170.54      172.63      2.55 o
  -3  -3  -8      463.18      476.32      6.54 o
  -3  -3  -7       66.22       63.71      1.58 o
  -3  -3  -6      104.05      108.89      2.16 o
  -3  -3  -5        5.11        4.05      0.51 o
  -3  -3  -4     1160.48     1203.39     15.14 o
  -3  -3  -3      217.77      220.58      3.41 o
  -3  -3  -2     1826.58     1862.41     29.34 o
  -3  -3  -1      247.83      242.72      3.19 o
  -3  -2 -23        1.55        0.96      1.42 o
  -3  -2 -22       17.21       15.90      1.32 o
  -3  -2 -21        4.57        7.17      1.04 o
  -3  -2 -20       35.26       36.25      1.69 o
  -3  -2 -19        8.05        8.48      0.97 o
  -3  -2 -18      100.54      104.62      2.49 o
  -3  -2 -17       65.94       64.47      1.92 o
  -3  -2 -16      115.68      105.30      2.39 o
  -3  -2 -15        5.20        4.50      0.73 o
  -3  -2 -14        5.05        5.98      0.71 o
  -3  -2 -13      127.52      117.40      2.23 o
  -3  -2 -12      125.85      121.00      2.18 o
  -3  -2 -11      226.08      221.22      3.41 o
  -3  -2 -10      139.01      130.84      2.14 o
  -3  -2  -9       71.82       73.19      1.38 o
  -3  -2  -8      828.98      876.99     11.49 o
  -3  -2  -7      653.66      644.23      8.64 o
  -3  -2  -6      128.96      129.38      2.33 o
  -3  -2  -5      596.95      607.04      8.08 o
  -3  -2  -4      690.53      724.43      9.39 o
  -3  -2  -3      210.76      210.84      3.40 o
  -3  -2  -2      955.44      897.87     12.23 o
  -3  -2  -1      987.60      996.30     11.97 o
  -3  -1 -23       16.65       19.39      1.75 o
  -3  -1 -22       13.89       16.77      1.31 o
  -3  -1 -21       13.17       15.63      1.26 o
  -3  -1 -20       34.18       37.45      1.66 o
  -3  -1 -19       76.48       74.11      2.16 o
  -3  -1 -18       99.07       93.23      2.35 o
  -3  -1 -17       19.12       20.90      1.41 o
  -3  -1 -16      108.66      109.81      2.46 o
  -3  -1 -15       17.25       15.24      0.98 o
  -3  -1 -14       42.41       39.87      1.38 o
  -3  -1 -13       65.12       74.80      1.74 o
  -3  -1 -12       31.94       31.84      1.13 o
  -3  -1 -11       14.78       12.05      0.75 o
  -3  -1 -10        1.33        1.17      0.39 o
  -3  -1  -9        9.26        9.89      0.93 o
  -3  -1  -8      571.17      578.86      7.52 o
  -3  -1  -7       26.39       27.79      1.07 o
  -3  -1  -6      353.07      367.02      5.31 o
  -3  -1  -5      286.58      293.20      4.30 o
  -3  -1  -4     2485.10     2344.51     30.82 o
  -3  -1  -3      785.94      776.91     10.48 o
  -3  -1  -2     1785.77     1748.61     21.38 o
  -3  -1  -1       93.62      105.89      1.68 o
  -2 -14  -7        0.51       -0.37      0.91 o
  -2 -14  -6        0.39       -1.92      1.07 o
  -2 -14  -5        4.49        5.12      1.11 o
  -2 -14  -4       15.38       14.13      1.29 o
  -2 -14  -3        1.43        0.75      0.91 o
  -2 -14  -2        6.08        3.02      0.88 o
  -2 -14  -1        3.99        4.70      0.99 o
  -2 -13 -11        1.21        0.91      1.32 o
  -2 -13 -10        7.95        6.39      1.13 o
  -2 -13  -9       15.46       16.65      1.33 o
  -2 -13  -8        1.36       -0.76      0.91 o
  -2 -13  -7       22.07       23.61      1.52 o
  -2 -13  -6        0.14        0.67      0.99 o
  -2 -13  -5        6.78        4.84      0.97 o
  -2 -13  -4        4.94        4.47      0.86 o
  -2 -13  -3        0.52       -0.02      0.70 o
  -2 -13  -2       22.17       20.67      1.30 o
  -2 -13  -1       11.61       12.86      1.47 o
  -2 -12 -14        1.62       -0.26      1.05 o
  -2 -12 -13        0.43       -1.52      1.00 o
  -2 -12 -12        1.10        0.14      1.30 o
  -2 -12 -11        7.28        4.59      0.99 o
  -2 -12 -10       14.39       15.42      1.34 o
  -2 -12  -9       15.81       14.29      1.28 o
  -2 -12  -8       12.78       14.23      1.29 o
  -2 -12  -7        9.29        9.20      1.09 o
  -2 -12  -6      125.39      127.43      3.01 o
  -2 -12  -5       44.24       42.57      1.83 o
  -2 -12  -4      110.90      111.58      2.58 o
  -2 -12  -3       13.31       17.67      1.23 o
  -2 -12  -2       71.66       70.03      2.01 o
  -2 -12  -1       34.86       35.57      1.69 o
  -2 -11 -16        1.21       -0.24      1.34 o
  -2 -11 -15        6.77        5.21      1.08 o
  -2 -11 -14        6.55        4.61      1.00 o
  -2 -11 -13       28.91       30.37      1.72 o
  -2 -11 -12        6.13        4.32      1.08 o
  -2 -11 -11       33.46       28.94      1.60 o
  -2 -11 -10        1.88        1.40      0.79 o
  -2 -11  -9       62.57       62.82      2.32 o
  -2 -11  -8      114.62      111.38      2.82 o
  -2 -11  -7       37.29       31.01      1.63 o
  -2 -11  -6       68.96       70.91      2.36 o
  -2 -11  -5       19.66       19.72      1.30 o
  -2 -11  -4       30.52       32.70      1.84 o
  -2 -11  -3       31.95       29.04      1.45 o
  -2 -11  -2      240.41      236.35      4.04 o
  -2 -11  -1      110.55      114.32      2.65 o
  -2 -10 -17        0.60        0.11      1.00 o
  -2 -10 -16       11.32       12.03      1.28 o
  -2 -10 -15        3.37        3.08      0.92 o
  -2 -10 -14        1.47        0.95      0.80 o
  -2 -10 -13        7.66        9.09      1.07 o
  -2 -10 -12        9.24        7.29      1.00 o
  -2 -10 -11       13.51       14.01      1.16 o
  -2 -10 -10        2.46        1.20      0.93 o
  -2 -10  -9       16.71       12.38      1.04 o
  -2 -10  -8       92.26       83.56      2.26 o
  -2 -10  -7      113.82      113.94      2.66 o
  -2 -10  -6       29.84       35.03      1.57 o
  -2 -10  -5      191.44      188.19      3.70 o
  -2 -10  -4      448.01      444.59      6.29 o
  -2 -10  -3      311.71      300.93      4.52 o
  -2 -10  -2      152.44      157.30      3.01 o
  -2 -10  -1      254.07      263.64      4.29 o
  -2  -9 -19        3.19        4.35      1.16 o
  -2  -9 -18       50.08       56.27      2.12 o
  -2  -9 -17       42.41       40.82      1.86 o
  -2  -9 -16       39.11       40.97      2.18 o
  -2  -9 -15       13.99       15.34      1.16 o
  -2  -9 -14       10.05       11.12      1.11 o
  -2  -9 -13       72.30       71.38      2.25 o
  -2  -9 -12       21.76       18.21      1.35 o
  -2  -9 -11       10.15       10.91      1.16 o
  -2  -9 -10        3.14        3.21      0.78 o
  -2  -9  -9      158.04      158.25      3.14 o
  -2  -9  -8       86.09       83.39      2.32 o
  -2  -9  -7      170.76      175.38      3.42 o
  -2  -9  -6       36.88       34.14      1.49 o
  -2  -9  -5        8.85        7.53      0.90 o
  -2  -9  -4       94.23       94.00      2.09 o
  -2  -9  -3      217.41      218.94      3.42 o
  -2  -9  -2      205.25      206.67      3.68 o
  -2  -9  -1       70.39       64.57      1.71 o
  -2  -8 -20       20.37       23.12      1.70 o
  -2  -8 -19        2.67        4.13      0.93 o
  -2  -8 -18        1.03        1.98      0.87 o
  -2  -8 -17       10.62       11.90      1.11 o
  -2  -8 -16       66.03       69.72      2.13 o
  -2  -8 -15       20.72       28.13      1.48 o
  -2  -8 -14      238.92      240.06      4.14 o
  -2  -8 -13       54.39       53.98      2.65 o
  -2  -8 -12        8.76        9.68      1.09 o
  -2  -8 -11      125.47      126.19      3.80 o
  -2  -8 -10       46.50       47.12      1.79 o
  -2  -8  -9       74.59       71.30      1.99 o
  -2  -8  -8      109.06      108.76      2.55 o
  -2  -8  -7      142.43      146.77      3.24 o
  -2  -8  -6        3.56        3.09      0.62 o
  -2  -8  -5      154.84      162.94      2.95 o
  -2  -8  -4      206.42      202.47      3.36 o
  -2  -8  -3       81.25       83.71      1.78 o
  -2  -8  -2       20.26       21.83      0.96 o
  -2  -8  -1      119.91      112.49      2.13 o
  -2  -7 -21        0.03       -1.53      1.06 o
  -2  -7 -20        2.72        3.87      0.96 o
  -2  -7 -19       33.63       31.28      1.68 o
  -2  -7 -18       11.69       10.06      1.07 o
  -2  -7 -17       21.91       21.02      1.28 o
  -2  -7 -16       61.23       64.53      2.05 o
  -2  -7 -15       23.84       30.30      1.45 o
  -2  -7 -14      156.81      171.34      3.38 o
  -2  -7 -13      165.63      182.61      3.36 o
  -2  -7 -12      549.12      522.81      8.70 o
  -2  -7 -11      182.32      173.69      3.23 o
  -2  -7 -10      516.03      496.19      6.74 o
  -2  -7  -9       18.38       15.71      1.00 o
  -2  -7  -8       17.83       17.90      1.09 o
  -2  -7  -7      134.90      135.72      2.64 o
  -2  -7  -6      399.17      405.33      5.57 o
  -2  -7  -5      195.60      202.27      3.27 o
  -2  -7  -4      148.72      145.16      2.58 o
  -2  -7  -3       78.19       77.28      1.57 o
  -2  -7  -2      106.33      117.50      2.12 o
  -2  -7  -1       51.31       49.68      1.25 o
  -2  -6 -22        9.79       10.52      1.33 o
  -2  -6 -21       10.92        8.32      1.16 o
  -2  -6 -20        8.61        6.87      1.05 o
  -2  -6 -19        1.85        0.86      0.78 o
  -2  -6 -18       53.54       55.35      1.95 o
  -2  -6 -17        8.03        8.52      0.95 o
  -2  -6 -16       63.48       66.77      2.00 o
  -2  -6 -15      197.74      189.56      3.45 o
  -2  -6 -14       38.38       39.67      1.60 o
  -2  -6 -13       91.35       87.65      2.17 o
  -2  -6 -12       15.73       11.83      0.98 o
  -2  -6 -11      171.91      178.93      3.39 o
  -2  -6 -10       95.69       90.69      2.05 o
  -2  -6  -9       97.22       93.38      2.16 o
  -2  -6  -8        5.77        6.61      0.81 o
  -2  -6  -7       99.77       99.83      2.02 o
  -2  -6  -6      274.62      280.96      4.44 o
  -2  -6  -5      159.48      172.66      2.81 o
  -2  -6  -4      220.72      223.80      3.39 o
  -2  -6  -3      152.69      168.12      3.02 o
  -2  -6  -2      338.46      326.80      4.19 o
  -2  -6  -1      314.49      335.79      5.05 o
  -2  -5 -22        9.37       11.76      1.18 o
  -2  -5 -21        7.18        6.69      1.02 o
  -2  -5 -20        8.50        4.70      0.98 o
  -2  -5 -19        4.58        4.49      0.96 o
  -2  -5 -18        1.88        0.80      0.71 o
  -2  -5 -17        0.77        0.61      0.69 o
  -2  -5 -16        0.55       -0.53      0.65 o
  -2  -5 -15       58.12       52.20      1.81 o
  -2  -5 -14      116.64      121.52      2.60 o
  -2  -5 -13      145.49      147.33      2.77 o
  -2  -5 -12       20.06       18.85      1.09 o
  -2  -5 -11       50.31       55.51      1.53 o
  -2  -5 -10       15.38       15.98      0.93 o
  -2  -5  -9       80.12       85.83      1.94 o
  -2  -5  -8        2.15        1.39      0.50 o
  -2  -5  -7      502.27      503.60      6.43 o
  -2  -5  -6       15.66       16.47      0.90 o
  -2  -5  -5      164.15      179.28      3.82 o
  -2  -5  -4     1095.44     1099.69     13.04 o
  -2  -5  -3     1105.39     1182.77     14.30 o
  -2  -5  -2       24.27       27.66      1.37 o
  -2  -5  -1     3302.96     3273.72     34.87 o
  -2  -4 -23       13.53       12.44      1.41 o
  -2  -4 -22        5.28        7.21      1.18 o
  -2  -4 -21       24.82       25.54      1.47 o
  -2  -4 -20        8.04        4.75      0.88 o
  -2  -4 -19       46.74       49.49      1.99 o
  -2  -4 -18       21.70       19.78      1.22 o
  -2  -4 -17       25.20       23.26      1.29 o
  -2  -4 -16       31.13       31.06      1.45 o
  -2  -4 -15      259.97      257.81      4.06 o
  -2  -4 -14      167.52      158.31      2.77 o
  -2  -4 -13      316.14      301.31      4.38 o
  -2  -4 -12      176.09      174.36      2.90 o
  -2  -4 -11        1.41        1.07      0.47 o
  -2  -4 -10      106.27      104.58      1.99 o
  -2  -4  -9       27.95       28.60      1.05 o
  -2  -4  -8      714.70      701.73      8.57 o
  -2  -4  -7      756.96      780.94      9.42 o
  -2  -4  -6       45.13       47.73      1.20 o
  -2  -4  -5      288.68      308.73      4.11 o
  -2  -4  -4     1052.85     1042.57     11.93 o
  -2  -4  -3     3206.07     3103.67     36.23 o
  -2  -4  -2      238.71      252.91      3.40 o
  -2  -4  -1      674.90      659.83      7.77 o
  -2  -3 -23       11.25       11.85      1.23 o
  -2  -3 -22        1.17        1.80      0.93 o
  -2  -3 -21       25.84       23.06      1.52 o
  -2  -3 -20       50.20       48.88      1.85 o
  -2  -3 -19        6.06        8.49      0.94 o
  -2  -3 -18       46.15       48.47      1.74 o
  -2  -3 -17      199.61      203.08      3.52 o
  -2  -3 -16       71.40       79.91      2.05 o
  -2  -3 -15      105.21       98.43      2.27 o
  -2  -3 -14       29.01       31.14      1.54 o
  -2  -3 -13      162.95      167.43      2.77 o
  -2  -3 -12      169.34      175.57      2.77 o
  -2  -3 -11      158.37      156.30      2.47 o
  -2  -3 -10       31.29       32.25      1.02 o
  -2  -3  -9      877.11      877.83      9.53 o
  -2  -3  -8       31.86       37.04      0.98 o
  -2  -3  -7       41.01       42.47      1.01 o
  -2  -3  -6       53.67       52.48      1.08 o
  -2  -3  -5      194.31      190.51      2.56 o
  -2  -3  -4       96.61      105.00      1.78 o
  -2  -3  -3      478.99      463.82      5.65 o
  -2  -3  -2     1022.15      991.67     12.65 o
  -2  -3  -1     2762.68     2622.49     26.56 o
  -2  -2 -23        8.80        7.28      1.09 o
  -2  -2 -22       21.14       24.48      1.48 o
  -2  -2 -21        7.52        5.71      0.94 o
  -2  -2 -20        7.49       10.31      1.01 o
  -2  -2 -19      174.10      169.11      3.31 o
  -2  -2 -18       47.95       58.17      1.91 o
  -2  -2 -17      217.62      196.42      3.60 o
  -2  -2 -16        2.72        4.18      0.80 o
  -2  -2 -15      207.72      200.40      3.84 o
  -2  -2 -14      126.41      123.38      2.35 o
  -2  -2 -13        6.02        5.57      0.63 o
  -2  -2 -12      296.70      293.86      4.07 o
  -2  -2 -11      210.77      211.95      3.14 o
  -2  -2 -10      435.24      448.27      5.60 o
  -2  -2  -9      120.09      128.72      2.08 o
  -2  -2  -8      691.56      684.72      7.62 o
  -2  -2  -7      487.87      507.35      5.98 o
  -2  -2  -6      965.15      951.05     10.60 o
  -2  -2  -5       61.17       53.25      0.98 o
  -2  -2  -4     1404.44     1389.68     18.85 o
  -2  -2  -3       15.93       17.35      0.79 o
  -2  -2  -2      209.07      183.54      2.79 o
  -2  -2  -1     4684.99     4739.40     85.38 o
  -2  -1 -24        6.44        3.29      1.16 o
  -2  -1 -23        4.05        3.20      1.00 o
  -2  -1 -22       14.22       15.27      1.26 o
  -2  -1 -21       72.63       77.23      2.33 o
  -2  -1 -20       10.25        9.03      1.05 o
  -2  -1 -19       41.72       37.50      1.73 o
  -2  -1 -18      150.29      140.21      2.83 o
  -2  -1 -17      210.83      210.97      3.55 o
  -2  -1 -16      115.79      104.77      2.35 o
  -2  -1 -15        9.02        4.47      0.71 o
  -2  -1 -14      104.35      114.10      2.24 o
  -2  -1 -13      325.63      341.91      4.67 o
  -2  -1 -12      236.75      236.74      3.62 o
  -2  -1 -11      140.60      133.43      2.22 o
  -2  -1 -10      383.14      401.51      5.07 o
  -2  -1  -9       64.82       66.25      1.37 o
  -2  -1  -8       59.80       55.10      1.18 o
  -2  -1  -7      328.37      351.58      4.29 o
  -2  -1  -6      945.46      895.18     12.63 o
  -2  -1  -5     2619.30     2559.29     28.06 o
  -2  -1  -4      981.21      954.63     12.78 o
  -2  -1  -3     4489.82     4168.93     68.17 o
  -1 -15  -2        9.92        9.12      1.17 o
  -1 -15  -1        0.23       -2.50      0.97 o
  -1 -14  -9        3.40        1.17      1.05 o
  -1 -14  -8        4.86        3.10      1.07 o
  -1 -14  -7        4.14        2.79      1.03 o
  -1 -14  -6       22.50       26.60      1.61 o
  -1 -14  -5       14.32       14.88      1.26 o
  -1 -14  -4       17.14       18.13      1.31 o
  -1 -14  -3        3.66        2.04      1.06 o
  -1 -14  -2        4.41        4.55      0.86 o
  -1 -14  -1       36.91       41.28      1.79 o
  -1 -13 -12       14.51       14.10      1.38 o
  -1 -13 -11        3.37        1.85      1.18 o
  -1 -13 -10       20.54       19.04      1.58 o
  -1 -13  -9        1.52        1.13      0.97 o
  -1 -13  -8       12.93        9.48      1.42 o
  -1 -13  -7        8.37        7.33      1.08 o
  -1 -13  -6       17.80       19.05      1.40 o
  -1 -13  -5        5.08        4.09      0.88 o
  -1 -13  -4        3.82        4.70      0.88 o
  -1 -13  -3        6.28        8.48      0.98 o
  -1 -13  -2        0.71       -0.54      0.72 o
  -1 -13  -1       52.23       60.15      2.38 o
  -1 -12 -14        8.28        8.23      1.16 o
  -1 -12 -13        9.95       10.66      1.24 o
  -1 -12 -12        1.32        0.67      1.41 o
  -1 -12 -11        8.20        7.04      1.18 o
  -1 -12 -10       23.31       23.46      1.63 o
  -1 -12  -9       36.88       39.93      1.87 o
  -1 -12  -8       19.27       21.89      1.40 o
  -1 -12  -7       76.15       71.95      2.34 o
  -1 -12  -6        5.88        4.44      0.82 o
  -1 -12  -5       15.02       13.96      1.08 o
  -1 -12  -4       19.36       19.24      1.20 o
  -1 -12  -3        3.21        4.39      0.83 o
  -1 -12  -2       27.13       28.44      1.79 o
  -1 -12  -1      180.26      193.56      3.67 o
  -1 -11 -16        4.31        4.06      0.99 o
  -1 -11 -15       15.70       13.98      1.26 o
  -1 -11 -14        8.65        8.72      1.08 o
  -1 -11 -13       23.46       20.19      1.34 o
  -1 -11 -12       26.24       25.77      1.68 o
  -1 -11 -11       10.16       10.42      1.20 o
  -1 -11 -10        0.30        0.24      0.93 o
  -1 -11  -9       31.99       31.21      1.78 o
  -1 -11  -8       18.85       16.09      1.27 o
  -1 -11  -7       36.17       35.88      1.64 o
  -1 -11  -6       18.70       19.61      1.18 o
  -1 -11  -5       22.95       23.62      1.28 o
  -1 -11  -4       25.30       23.72      1.26 o
  -1 -11  -3       71.15       73.77      2.03 o
  -1 -11  -2      327.92      348.21      5.15 o
  -1 -11  -1      203.11      197.10      3.45 o
  -1 -10 -18       11.72        9.71      1.31 o
  -1 -10 -17       24.26       23.77      1.54 o
  -1 -10 -16        0.32       -0.47      0.86 o
  -1 -10 -15        1.64        0.69      0.83 o
  -1 -10 -14       23.27       22.44      1.40 o
  -1 -10 -13        8.75        7.71      0.93 o
  -1 -10 -12       74.22       74.42      2.25 o
  -1 -10 -11        7.27        6.20      1.20 o
  -1 -10 -10        5.94        8.83      1.13 o
  -1 -10  -9        2.70        2.10      0.83 o
  -1 -10  -8       10.62       16.07      1.19 o
  -1 -10  -7       11.22       11.12      1.02 o
  -1 -10  -6      248.44      258.24      4.23 o
  -1 -10  -5      131.88      128.94      2.62 o
  -1 -10  -4      118.25      130.34      2.60 o
  -1 -10  -3      169.47      177.70      3.17 o
  -1 -10  -2      340.02      355.49      5.33 o
  -1 -10  -1      208.22      215.38      3.68 o
  -1  -9 -19       12.61       13.44      1.31 o
  -1  -9 -18       13.78       16.21      1.42 o
  -1  -9 -17       40.77       38.40      1.83 o
  -1  -9 -16       88.17       86.18      2.42 o
  -1  -9 -15       21.28       21.20      1.58 o
  -1  -9 -14       22.87       20.58      1.30 o
  -1  -9 -13       33.74       30.73      1.54 o
  -1  -9 -12       47.78       36.96      1.71 o
  -1  -9 -11       33.94       26.97      1.44 o
  -1  -9 -10       27.40       24.43      1.36 o
  -1  -9  -9       19.15       19.03      1.27 o
  -1  -9  -8      161.26      160.76      3.43 o
  -1  -9  -7      140.31      149.10      3.30 o
  -1  -9  -6      362.71      355.09      6.82 o
  -1  -9  -5       39.30       36.98      1.36 o
  -1  -9  -4        7.64        8.20      0.77 o
  -1  -9  -3       42.31       39.92      1.36 o
  -1  -9  -2      251.55      245.00      3.81 o
  -1  -9  -1       37.48       32.85      1.25 o
  -1  -8 -20        3.53        3.46      0.97 o
  -1  -8 -19       21.02       26.75      1.51 o
  -1  -8 -18       35.75       37.25      1.81 o
  -1  -8 -17       68.07       65.57      2.15 o
  -1  -8 -16       35.60       36.52      1.69 o
  -1  -8 -15        9.08        8.72      1.01 o
  -1  -8 -14       41.98       40.23      1.68 o
  -1  -8 -13      147.44      149.61      2.98 o
  -1  -8 -12      198.72      191.42      3.67 o
  -1  -8 -11       25.43       25.05      1.38 o
  -1  -8 -10       41.81       41.76      1.71 o
  -1  -8  -9       22.45       20.84      1.23 o
  -1  -8  -8       80.48       81.77      2.23 o
  -1  -8  -7       33.19       34.97      1.45 o
  -1  -8  -6      119.42      111.92      2.48 o
  -1  -8  -5       40.61       40.29      1.47 o
  -1  -8  -4      109.05      107.23      2.16 o
  -1  -8  -3       13.88       12.49      0.78 o
  -1  -8  -2        7.25        5.28      0.61 o
  -1  -8  -1      126.88      121.68      2.20 o
  -1  -7 -21        5.47        5.06      1.07 o
  -1  -7 -20        2.44        0.96      0.81 o
  -1  -7 -19       14.87       18.48      1.33 o
  -1  -7 -18        1.65       -0.33      0.76 o
  -1  -7 -17       62.71       64.95      2.09 o
  -1  -7 -16       91.09       94.16      2.38 o
  -1  -7 -15      163.87      170.83      3.39 o
  -1  -7 -14      325.49      308.70      4.78 o
  -1  -7 -13       95.58       93.26      2.30 o
  -1  -7 -12      190.08      202.00      3.37 o
  -1  -7 -11      100.30       96.04      2.40 o
  -1  -7 -10       28.77       27.01      1.33 o
  -1  -7  -9      186.61      173.12      3.08 o
  -1  -7  -8      110.89      107.22      2.37 o
  -1  -7  -7       36.30       34.59      1.50 o
  -1  -7  -6       58.68       68.25      1.87 o
  -1  -7  -5      479.66      506.28      6.89 o
  -1  -7  -4      699.61      734.36      9.11 o
  -1  -7  -3        0.28       -0.35      0.39 o
  -1  -7  -2       88.28       80.87      1.68 o
  -1  -7  -1      315.12      342.18      4.45 o
  -1  -6 -22        1.76        2.35      0.95 o
  -1  -6 -21        2.28        1.83      0.83 o
  -1  -6 -20       17.57       17.77      1.32 o
  -1  -6 -19        0.67        1.46      0.79 o
  -1  -6 -18       38.87       43.39      1.76 o
  -1  -6 -17        1.84        3.08      0.82 o
  -1  -6 -16       45.57       43.17      1.69 o
  -1  -6 -15       55.78       57.26      1.92 o
  -1  -6 -14      112.82      106.09      2.68 o
  -1  -6 -13      111.00      108.13      2.48 o
  -1  -6 -12      108.41      105.39      2.35 o
  -1  -6 -11       84.12       84.69      1.93 o
  -1  -6 -10       85.36       82.10      2.05 o
  -1  -6  -9       12.41       13.30      0.87 o
  -1  -6  -8      159.49      148.71      2.65 o
  -1  -6  -7      716.10      702.95      8.70 o
  -1  -6  -6      368.12      397.35      6.21 o
  -1  -6  -5      803.28      832.19     10.62 o
  -1  -6  -4      682.98      751.92     10.65 o
  -1  -6  -3      815.96      815.94      9.88 o
  -1  -6  -2     1044.02     1092.94     12.79 o
  -1  -6  -1     1086.15     1105.53     12.93 o
  -1  -5 -23       17.13       24.00      1.76 o
  -1  -5 -22        2.41        2.09      0.92 o
  -1  -5 -21        4.87        5.03      0.97 o
  -1  -5 -20        0.19       -0.43      0.75 o
  -1  -5 -19       18.35       18.04      1.27 o
  -1  -5 -18        5.36        4.50      0.83 o
  -1  -5 -17       24.96       24.71      1.42 o
  -1  -5 -16      204.21      199.86      3.55 o
  -1  -5 -15      180.62      178.82      3.26 o
  -1  -5 -14       12.57       10.69      0.92 o
  -1  -5 -13       43.25       42.91      1.50 o
  -1  -5 -12      400.85      374.42      5.11 o
  -1  -5 -11      209.89      209.47      3.51 o
  -1  -5 -10       10.36       12.05      0.76 o
  -1  -5  -9      312.20      327.57      4.62 o
  -1  -5  -8      112.15      117.00      2.18 o
  -1  -5  -7      271.85      321.83      4.48 o
  -1  -5  -6      214.64      215.60      3.26 o
  -1  -5  -5     1145.96     1197.12     16.41 o
  -1  -5  -4       18.81       22.95      0.98 o
  -1  -5  -3     2312.38     2297.74     29.04 o
  -1  -5  -2       85.93       89.86      1.65 o
  -1  -5  -1      712.51      693.01      8.18 o
  -1  -4 -23        2.10        1.14      1.04 o
  -1  -4 -22       38.94       38.39      1.88 o
  -1  -4 -21       36.89       36.18      1.78 o
  -1  -4 -20        6.22        4.74      0.92 o
  -1  -4 -19        0.42       -1.06      0.77 o
  -1  -4 -18        1.25        1.42      0.83 o
  -1  -4 -17      119.99      109.61      2.67 o
  -1  -4 -16       97.40       87.81      2.52 o
  -1  -4 -15      269.30      263.48      4.47 o
  -1  -4 -14       81.59       76.37      2.06 o
  -1  -4 -13      220.64      215.42      3.65 o
  -1  -4 -12      258.09      264.11      3.87 o
  -1  -4 -11      127.74      120.08      2.22 o
  -1  -4 -10      391.58      406.33      5.64 o
  -1  -4  -9       20.99       18.43      0.86 o
  -1  -4  -8      551.57      573.25      7.22 o
  -1  -4  -7     2374.33     2439.42     27.90 o
  -1  -4  -6      881.31      910.88     10.73 o
  -1  -4  -5      133.16      132.85      2.26 o
  -1  -4  -4      220.66      223.83      3.49 o
  -1  -4  -3      831.04      824.04     10.00 o
  -1  -4  -2      198.56      190.32      2.68 o
  -1  -4  -1      152.56      155.67      2.32 o
  -1  -3 -24        8.07       10.66      1.48 o
  -1  -3 -23       20.24       24.36      1.71 o
  -1  -3 -22        3.44        4.92      1.08 o
  -1  -3 -21        2.61        1.88      0.98 o
  -1  -3 -20       29.11       28.45      1.63 o
  -1  -3 -19       11.89       11.83      1.10 o
  -1  -3 -18       67.29       58.35      1.90 o
  -1  -3 -17      603.37      584.48      7.66 o
  -1  -3 -16      286.93      298.53      4.56 o
  -1  -3 -15       71.48       74.11      2.09 o
  -1  -3 -14      317.36      313.89      4.52 o
  -1  -3 -13      111.81      115.39      2.24 o
  -1  -3 -12      399.76      385.03      5.12 o
  -1  -3 -11       18.70       21.93      0.97 o
  -1  -3 -10      373.39      369.54      4.75 o
  -1  -3  -9      104.15      111.26      1.92 o
  -1  -3  -8      920.57      928.16     10.77 o
  -1  -3  -7       98.12      109.51      1.90 o
  -1  -3  -6       14.28       16.80      0.78 o
  -1  -3  -5     2454.22     2409.78     26.77 o
  -1  -3  -4      323.09      335.91      4.21 o
  -1  -3  -3     1316.28     1333.27     16.16 o
  -1  -3  -2     1023.13      989.07     11.32 o
  -1  -3  -1      697.98      671.28      7.70 o
  -1  -2 -24        4.75        5.76      1.16 o
  -1  -2 -23        4.45        8.56      1.14 o
  -1  -2 -22       11.09        8.48      1.03 o
  -1  -2 -21        3.98        3.48      0.95 o
  -1  -2 -20       39.55       45.74      1.78 o
  -1  -2 -19       39.06       42.20      1.76 o
  -1  -2 -18       46.70       42.04      1.65 o
  -1  -2 -17       15.70       19.41      1.17 o
  -1  -2 -16      171.48      169.91      3.10 o
  -1  -2 -15       21.51       26.49      1.57 o
  -1  -2 -14       68.63       62.21      1.61 o
  -1  -2 -13      403.96      435.93      5.65 o
  -1  -2 -12      501.33      535.22      6.64 o
  -1  -2 -11      875.53      944.75     10.67 o
  -1  -2 -10      540.53      545.80      6.50 o
  -1  -2  -9      302.75      312.37      4.08 o
  -1  -2  -8       80.10       78.91      1.48 o
  -1  -2  -7     1206.04     1263.44     13.70 o
  -1  -2  -6      487.12      475.18      5.79 o
  -1  -2  -5      895.78      847.22      9.38 o
  -1  -2  -4      629.93      605.49      8.07 o
  -1  -2  -3     3261.18     3079.72     37.37 o
  -1  -2  -2     2697.08     2594.59     31.47 o
  -1  -1 -24        8.21        5.01      1.37 o
  -1  -1 -23        8.25        6.46      1.02 o
  -1  -1 -22        6.31        1.88      0.82 o
  -1  -1 -21       26.65       29.86      1.62 o
  -1  -1 -20       14.33       15.49      1.20 o
  -1  -1 -19       30.30       26.16      1.43 o
  -1  -1 -18       50.93       51.02      1.79 o
  -1  -1 -17       34.43       36.98      1.48 o
  -1  -1 -16        8.77        7.38      0.86 o
  -1  -1 -15      266.43      262.87      3.98 o
  -1  -1 -14      117.67      126.62      2.42 o
  -1  -1 -13       27.31       26.47      1.08 o
  -1  -1 -12      400.61      409.13      5.25 o
  -1  -1 -11      437.07      445.02      5.57 o
  -1  -1 -10     2021.09     2050.19     22.48 o
  -1  -1  -9     1359.71     1446.88     15.77 o
  -1  -1  -8     1601.19     1615.71     17.56 o
  -1  -1  -7      678.46      696.13      7.85 o
  -1  -1  -6     1072.37     1024.23     11.14 o
  -1  -1  -5      310.58      290.86      4.00 o
  -1  -1  -4     2204.03     2107.89     25.90 o
  -1  -1  -2     4329.98     4096.25    146.56 o
  -1  -1  -1     3828.99     3487.08    126.49 o
   0   0   4      997.62      957.44     14.56 o
   0   0   8     2787.68     2817.63     42.35 o
   0   0  10      757.44      847.30     13.69 o
   0   0  12      159.84      215.80      4.53 o
   0   0  14        0.00       -0.45      0.65 o
   0   0  16      266.68      281.29      6.01 o
   0   0  18       97.61      103.85      3.37 o
   0   0  20       20.33       18.44      1.73 o
   0   0  22      135.49      133.19      5.32 o
   0   0  24        1.52        2.36      1.36 o
   0   1   3      540.31      463.98      7.95 o
   0   1   5      408.54      423.41      4.84 o
   0   1   6     1035.28      986.44     12.78 o
   0   1   7       15.21       27.49      0.83 o
   0   1   8     1403.16     1432.50     15.59 o
   0   1   9      407.43      389.12      4.81 o
   0   1  10     3500.51     3452.28     38.26 o
   0   1  11      584.48      637.97      7.58 o
   0   1  12     1676.28     1727.32     20.56 o
   0   1  13       52.56       48.01      1.35 o
   0   1  14      499.23      500.59      6.40 o
   0   1  15        0.01        0.29      0.53 o
   0   1  16        9.85       10.55      0.89 o
   0   1  17       29.59       39.19      1.64 o
   0   1  18      119.37      126.62      2.80 o
   0   1  19       10.12       14.82      1.11 o
   0   1  20      121.01      119.08      2.74 o
   0   1  21        1.65        4.35      0.82 o
   0   1  22       10.47        8.99      0.99 o
   0   1  23       12.83       16.15      1.37 o
   0   1  24       10.17       10.41      1.49 o
   0   2   0     1054.94      982.91     20.98 o
   0   2   1     1123.50     1116.64     19.89 o
   0   2   2     2473.73     2277.17     27.68 o
   0   2   3       28.13       26.79      0.89 o
   0   2   4     3734.01     3404.34     78.54 o
   0   2   5       10.78       13.17      0.74 o
   0   2   6      157.09      132.02      2.55 o
   0   2   7      255.25      278.30      3.88 o
   0   2   8      276.64      243.06      3.23 o
   0   2   9     1432.03     1453.97     15.91 o
   0   2  10     1615.71     1669.16     18.26 o
   0   2  11       37.45       42.28      1.22 o
   0   2  12      325.87      330.52      4.46 o
   0   2  13      182.75      189.94      3.02 o
   0   2  14      137.44      143.63      2.60 o
   0   2  15      392.01      385.55      5.29 o
   0   2  16       43.19       40.68      1.62 o
   0   2  17        3.72        8.39      0.94 o
   0   2  18      117.55      131.22      2.92 o
   0   2  19      254.92      254.01      4.32 o
   0   2  20      135.45      134.55      3.04 o
   0   2  21        0.06        1.52      0.78 o
   0   2  22        5.68        5.67      0.96 o
   0   2  23        0.05       -2.54      1.01 o
   0   2  24        2.06        0.27      1.01 o
   0   3   1      117.38      126.21      2.24 o
   0   3   2      140.80      141.20      2.55 o
   0   3   3      450.49      445.17      6.12 o
   0   3   4      153.58      175.56      2.56 o
   0   3   5     1416.36     1402.68     15.90 o
   0   3   6      470.50      459.76      5.44 o
   0   3   7     1200.47     1197.55     14.43 o
   0   3   8      182.03      178.16      2.91 o
   0   3   9       24.57       26.70      1.03 o
   0   3  10     1224.31     1282.81     15.54 o
   0   3  11       33.03       29.78      1.13 o
   0   3  12        3.49        2.80      0.57 o
   0   3  13      698.03      712.69      9.23 o
   0   3  14      253.22      235.47      3.81 o
   0   3  15     1341.23     1344.96     16.86 o
   0   3  16       41.09       41.61      1.85 o
   0   3  17       65.46       64.47      2.12 o
   0   3  18      205.59      203.64      3.75 o
   0   3  19       40.28       43.91      1.81 o
   0   3  20      143.78      132.09      3.02 o
   0   3  21        1.36        5.92      0.98 o
   0   3  22        0.25        0.92      0.91 o
   0   3  23        2.05        0.69      0.97 o
   0   3  24        5.93        6.22      1.20 o
   0   4   0      569.37      572.84     10.32 o
   0   4   1     1348.49     1236.72     13.38 o
   0   4   2      152.20      154.19      2.16 o
   0   4   3     3793.63     3507.72     37.03 o
   0   4   4     1388.10     1300.44     14.15 o
   0   4   5     1855.68     1711.46     22.01 o
   0   4   6       50.95       43.98      1.19 o
   0   4   7     1457.18     1485.05     21.70 o
   0   4   8     1035.52     1020.76     11.48 o
   0   4   9       98.57      123.04      2.11 o
   0   4  10      261.44      293.10      4.19 o
   0   4  11      226.90      220.14      3.45 o
   0   4  12       64.94       67.19      1.70 o
   0   4  13        9.40        8.43      0.83 o
   0   4  14        0.25        0.51      0.63 o
   0   4  15      128.20      129.29      2.73 o
   0   4  16      217.35      211.12      3.75 o
   0   4  17      216.55      206.91      4.03 o
   0   4  18       48.22       48.76      1.87 o
   0   4  19       32.61       30.19      1.59 o
   0   4  20       59.09       58.46      2.09 o
   0   4  21       37.41       41.87      1.87 o
   0   4  22        0.07       -1.21      0.84 o
   0   4  23       23.96       26.71      1.76 o
   0   5   1      179.62      178.18      2.65 o
   0   5   2        0.34        0.29      0.31 o
   0   5   3        0.13        0.60      0.37 o
   0   5   4     2986.95     3109.42     33.23 o
   0   5   5     5458.25     5549.02     61.10 o
   0   5   6      842.25      932.00     11.15 o
   0   5   7       12.12       16.32      0.85 o
   0   5   8       51.82       36.66      1.12 o
   0   5   9       13.44       15.90      0.82 o
   0   5  10        0.10       -0.22      0.40 o
   0   5  11      103.31      105.49      2.41 o
   0   5  12       20.27       25.72      1.21 o
   0   5  13      312.95      304.29      4.41 o
   0   5  14       75.52       77.52      1.96 o
   0   5  15        0.56        1.18      0.66 o
   0   5  16       23.09       21.87      1.36 o
   0   5  17      312.28      292.66      4.82 o
   0   5  18        0.70        2.07      0.81 o
   0   5  19        2.58        2.49      0.79 o
   0   5  20        5.97        5.57      1.04 o
   0   5  21       21.91       21.37      1.48 o
   0   5  22        2.69        3.51      1.03 o
   0   5  23        0.03       -1.18      1.08 o
   0   6   0      680.79      672.80     11.04 o
   0   6   1      862.00      924.70     10.42 o
   0   6   2       90.49       87.11      1.86 o
   0   6   3       75.56       78.76      1.68 o
   0   6   4        0.61        0.29      0.38 o
   0   6   5       64.37       70.14      1.68 o
   0   6   6      470.78      519.97      6.68 o
   0   6   7      101.97      111.32      2.38 o
   0   6   8      429.22      485.08      6.43 o
   0   6   9        5.29        7.83      0.66 o
   0   6  10      275.38      284.47      4.09 o
   0   6  11      335.67      353.43      4.88 o
   0   6  12      140.08      133.41      2.54 o
   0   6  13       99.42       98.44      2.18 o
   0   6  14      274.38      282.67      4.35 o
   0   6  15        1.46        3.77      0.82 o
   0   6  16        0.81        0.80      0.72 o
   0   6  17       11.12       10.57      1.00 o
   0   6  18        4.64        3.78      0.84 o
   0   6  19        1.29        0.96      0.78 o
   0   6  20        0.46       -0.91      0.80 o
   0   6  21        1.61        0.62      0.84 o
   0   6  22        2.65        1.99      0.96 o
   0   7   1      238.85      223.93      3.37 o
   0   7   2      327.24      363.80      4.93 o
   0   7   3        6.07        7.27      0.60 o
   0   7   4       36.66       38.73      1.17 o
   0   7   5       49.79       46.79      1.26 o
   0   7   6       47.59       51.94      1.70 o
   0   7   7       74.71       74.43      1.85 o
   0   7   8       20.07       24.39      1.12 o
   0   7   9        3.23        4.75      0.67 o
   0   7  10        5.63        3.82      0.62 o
   0   7  11       54.75       49.06      1.64 o
   0   7  12        0.18        0.56      0.59 o
   0   7  13       27.41       31.72      1.40 o
   0   7  14      119.28      116.84      2.58 o
   0   7  15       38.73       39.95      1.62 o
   0   7  16       31.01       34.80      1.92 o
   0   7  17       35.69       37.88      1.73 o
   0   7  18        1.00        2.11      0.78 o
   0   7  19        1.80       -0.90      0.77 o
   0   7  20        0.00        0.52      0.84 o
   0   7  21        8.29        8.54      1.18 o
   0   7  22        3.03        2.97      1.60 o
   0   8   0      960.08      975.87     15.88 o
   0   8   1       64.24       60.14      1.51 o
   0   8   2      303.89      306.82      4.41 o
   0   8   3       97.79       99.52      2.11 o
   0   8   4       89.29       93.40      1.92 o
   0   8   5        6.34        5.95      0.64 o
   0   8   6      906.06      923.59     10.82 o
   0   8   7       83.84       92.20      2.17 o
   0   8   8        6.45        4.23      0.65 o
   0   8   9        9.65        9.93      0.86 o
   0   8  10       18.34       20.58      1.10 o
   0   8  11       18.07       14.85      1.05 o
   0   8  12       98.47       89.60      2.16 o
   0   8  13        3.89        1.43      0.70 o
   0   8  14      211.70      200.23      3.59 o
   0   8  15      487.59      517.64      7.11 o
   0   8  16       39.01       38.97      1.70 o
   0   8  17       11.62       10.72      1.14 o
   0   8  18        0.04        1.09      0.83 o
   0   8  19        5.42        6.77      1.07 o
   0   8  20        2.59        1.49      0.90 o
   0   8  21       14.71       10.89      1.40 o
   0   9   1       49.60       48.60      1.46 o
   0   9   2       15.95       11.18      0.86 o
   0   9   3       80.43       76.27      1.80 o
   0   9   4        1.88        0.86      0.53 o
   0   9   5        6.72        5.46      0.70 o
   0   9   6      202.36      193.98      3.23 o
   0   9   7      117.62      104.94      2.33 o
   0   9   8       20.83       18.51      1.15 o
   0   9   9       49.84       43.08      1.74 o
   0   9  10        0.35       -0.02      0.64 o
   0   9  11       67.77       66.85      1.98 o
   0   9  12        9.57        6.87      1.00 o
   0   9  13       52.36       39.97      1.66 o
   0   9  14       28.60       29.95      1.76 o
   0   9  15        0.55        1.68      0.75 o
   0   9  16       19.76       19.86      1.31 o
   0   9  17        9.32        8.45      1.06 o
   0   9  18        3.86        4.43      1.18 o
   0   9  19        0.01       -0.79      0.97 o
   0  10   0       61.94       66.67      2.56 o
   0  10   1       84.05       82.63      2.04 o
   0  10   2      180.02      188.56      3.24 o
   0  10   3      366.85      367.35      5.19 o
   0  10   4      541.40      536.92      7.08 o
   0  10   5      126.79      123.42      2.53 o
   0  10   6       28.64       36.81      1.76 o
   0  10   7        0.15       -1.09      0.72 o
   0  10   8        0.63       -0.77      0.66 o
   0  10   9       76.35       85.21      2.33 o
   0  10  10       49.64       51.21      2.00 o
   0  10  11       19.91       22.18      1.27 o
   0  10  12       19.75       19.47      1.22 o
   0  10  13       36.56       32.30      1.53 o
   0  10  14       19.08       16.91      1.23 o
   0  10  15       29.96       30.78      1.57 o
   0  10  16        1.47        1.68      0.95 o
   0  10  17        4.02        4.18      1.03 o
   0  10  18        7.90        9.98      1.19 o
   0  11   1       85.19      100.44      2.45 o
   0  11   2      123.94      133.72      2.74 o
   0  11   3      218.11      215.72      3.71 o
   0  11   4       26.41       33.04      1.92 o
   0  11   5       21.20       20.77      1.23 o
   0  11   6       52.96       56.30      1.85 o
   0  11   7       31.41       32.19      2.16 o
   0  11   8        0.69        0.24      0.81 o
   0  11   9       70.91       73.64      2.35 o
   0  11  10        3.14        0.97      0.81 o
   0  11  11       73.29       79.96      2.22 o
   0  11  12        0.00        1.65      0.78 o
   0  11  13       28.42       28.61      1.54 o
   0  11  14        0.15        0.12      1.00 o
   0  11  15        0.84        1.94      0.99 o
   0  11  16        3.41        2.95      0.94 o
   0  11  17        6.85        8.63      1.69 o
   0  12   0       19.18       22.91      1.85 o
   0  12   1       19.90       20.02      1.23 o
   0  12   2       37.20       34.59      1.56 o
   0  12   3       48.46       47.50      1.83 o
   0  12   4        4.75        4.37      0.87 o
   0  12   5        7.66        6.86      0.92 o
   0  12   6       60.73       59.93      2.03 o
   0  12   7        1.13       -0.18      0.72 o
   0  12   8        0.10       -0.28      0.74 o
   0  12   9       23.29       24.59      1.51 o
   0  12  10       24.21       23.25      1.46 o
   0  12  11       28.45       31.26      1.90 o
   0  12  12       51.58       60.65      2.15 o
   0  12  13        1.00       -0.10      0.93 o
   0  12  14        0.11       -1.30      0.88 o
   0  12  15       14.29       18.46      1.45 o
   0  13   1       13.85       15.31      1.19 o
   0  13   2       12.08       11.44      1.11 o
   0  13   3       26.05       27.11      1.46 o
   0  13   4       11.38        9.15      1.05 o
   0  13   5       18.05       19.67      1.32 o
   0  13   6        2.68        2.22      0.81 o
   0  13   7        3.42        3.95      0.87 o
   0  13   8        1.26        3.80      0.97 o
   0  13   9       18.02       15.48      1.38 o
   0  13  10       79.76       78.01      2.71 o
   0  13  11        0.14       -1.26      0.96 o
   0  13  12        1.11        0.17      1.15 o
   0  14   0        5.56        5.92      1.83 o
   0  14   1       14.68       11.98      1.25 o
   0  14   2        1.40        2.47      0.85 o
   0  14   3       17.63       19.31      1.34 o
   0  14   4        0.29       -0.44      0.88 o
   0  14   5        0.01       -0.02      0.93 o
   0  14   6        0.01       -1.18      0.96 o
   0  14   7        5.32        1.93      0.98 o
   0  14   8        1.17       -1.14      1.12 o
   0  14   9        4.28        1.75      1.08 o
   0  15   1        3.53        3.43      1.01 o
   0  15   2       13.54       14.53      2.09 o
   0  15   3        1.39        0.26      0.90 o
   1   0   1     1322.41     1202.31     21.52 o
   1   0   2     1801.41     1657.83     29.58 o
   1   0   4     1497.13     1426.04     15.17 o
   1   0   5     1951.02     1820.88     20.22 o
   1   0   6      744.78      679.33      7.60 o
   1   0   7      450.00      417.77      4.95 o
   1   0   8      384.30      419.02      5.83 o
   1   0   9        4.16        7.97      0.58 o
   1   0  10     1185.39     1234.78     17.53 o
   1   0  11      474.25      526.44      7.93 o
   1   0  12        8.41        6.66      0.64 o
   1   0  13      397.01      420.26      6.11 o
   1   0  14      114.09      120.65      2.43 o
   1   0  15      165.48      153.28      2.89 o
   1   0  16       36.68       37.49      1.72 o
   1   0  17        6.51        2.50      0.83 o
   1   0  18        9.61        8.35      1.04 o
   1   0  19        0.05        0.63      0.73 o
   1   0  20        0.01       -0.44      0.70 o
   1   0  21        1.65        1.44      0.79 o
   1   0  22        0.82        0.54      0.79 o
   1   0  23        0.01       -0.40      0.87 o
   1   0  24        0.00        0.57      1.07 o
   1   1   0     1007.06      940.55     15.42 o
   1   1   2     4329.98     4009.40    103.56 o
   1   1   4     2204.36     2069.82     24.17 o
   1   1   5      309.69      296.17      4.34 o
   1   1   6     1073.83     1015.64     12.23 o
   1   1   7      677.49      696.79      9.85 o
   1   1   8     1601.73     1625.61     19.21 o
   1   1   9     1361.71     1433.55     17.27 o
   1   1  10     2020.44     2112.58     23.51 o
   1   1  11      437.12      444.21      5.82 o
   1   1  12      401.74      403.13      5.74 o
   1   1  13       27.36       28.58      1.17 o
   1   1  14      117.72      125.03      2.48 o
   1   1  15      266.72      263.93      4.17 o
   1   1  16        8.67        8.92      1.27 o
   1   1  17       34.57       34.63      1.55 o
   1   1  18       50.87       54.68      2.00 o
   1   1  19       30.38       29.89      1.57 o
   1   1  20       14.39       17.43      1.37 o
   1   1  21       26.65       29.96      1.65 o
   1   1  22        6.23        4.37      0.98 o
   1   1  23        8.22        7.42      1.16 o
   1   1  24        8.24        7.31      1.28 o
   1   2   2     2700.39     2583.79     29.84 o
   1   2   3     3263.48     3080.12     37.38 o
   1   2   4      630.43      596.84      7.71 o
   1   2   5      895.80      857.46     10.87 o
   1   2   6      486.40      483.62      6.40 o
   1   2   7     1205.44     1245.82     23.84 o
   1   2   8       80.08       77.52      1.59 o
   1   2   9      303.58      321.97      4.73 o
   1   2  10      540.29      532.14     12.53 o
   1   2  11      875.06      915.77     13.86 o
   1   2  12      502.75      526.45      6.92 o
   1   2  13      404.28      432.68      6.15 o
   1   2  14       68.66       60.40      1.67 o
   1   2  15       21.56       29.47      1.34 o
   1   2  16      171.17      167.50      3.31 o
   1   2  17       15.78       22.71      1.38 o
   1   2  18       46.64       45.91      1.83 o
   1   2  19       39.15       43.62      1.81 o
   1   2  20       39.51       37.28      1.81 o
   1   2  21        4.00        5.28      0.92 o
   1   2  22       11.08        8.01      1.13 o
   1   2  23        4.39        6.89      1.14 o
   1   2  24        4.74        4.48      1.25 o
   1   3   0     1477.57     1442.22     16.08 o
   1   3   1      697.99      665.95     10.13 o
   1   3   2     1023.47      993.57     11.22 o
   1   3   3     1315.43     1344.43     14.44 o
   1   3   4      322.90      333.10      4.19 o
   1   3   5     2455.25     2405.59     29.64 o
   1   3   6       14.51       17.58      0.72 o
   1   3   7       98.13      108.07      1.87 o
   1   3   8      920.14      929.87     11.48 o
   1   3   9      103.95      110.43      2.04 o
   1   3  10      373.36      365.60      4.95 o
   1   3  11       18.63       20.63      0.97 o
   1   3  12      399.37      387.26      5.31 o
   1   3  13      111.70      118.37      2.35 o
   1   3  14      317.34      319.22      4.71 o
   1   3  15       71.58       72.10      1.93 o
   1   3  16      286.94      290.59      5.01 o
   1   3  17      603.33      594.52      8.40 o
   1   3  18       67.19       59.85      2.41 o
   1   3  19       11.88       12.12      1.08 o
   1   3  20       29.03       30.01      1.66 o
   1   3  21        2.62        0.52      0.80 o
   1   3  22        3.43        3.53      1.04 o
   1   3  23       20.21       21.32      1.50 o
   1   3  24        8.12        9.71      1.29 o
   1   4   0      852.75      836.40      9.67 o
   1   4   1      152.11      160.90      2.16 o
   1   4   2      198.02      186.96      2.49 o
   1   4   3      829.97      816.10      9.13 o
   1   4   4      220.59      225.50      3.35 o
   1   4   5      133.54      128.95      1.87 o
   1   4   6      881.97      910.35     10.62 o
   1   4   7     2375.32     2536.22     26.67 o
   1   4   8      551.76      583.27      7.59 o
   1   4   9       20.99       19.47      0.89 o
   1   4  10      392.07      403.85      5.42 o
   1   4  11      127.94      124.34      2.32 o
   1   4  12      258.11      264.92      4.70 o
   1   4  13      220.46      217.59      3.59 o
   1   4  14       81.52       80.96      2.05 o
   1   4  15      269.51      258.57      4.24 o
   1   4  16       97.31       83.83      2.29 o
   1   4  17      119.83      109.76      2.65 o
   1   4  18        1.22        1.66      0.77 o
   1   4  19        0.41        0.20      0.73 o
   1   4  20        6.16        4.10      1.23 o
   1   4  21       36.70       31.29      1.72 o
   1   4  22       38.88       37.76      1.91 o
   1   4  23        2.10        1.89      0.97 o
   1   5   0      169.30      168.30      2.38 o
   1   5   1      710.62      680.97      7.84 o
   1   5   2       86.04       90.58      1.64 o
   1   5   3     2311.58     2302.76     24.61 o
   1   5   4       18.71       24.10      0.83 o
   1   5   5     1148.39     1179.06     13.73 o
   1   5   6      213.98      225.64      3.18 o
   1   5   7      271.51      326.69      4.21 o
   1   5   8      111.77      114.17      2.13 o
   1   5   9      312.24      329.76      5.58 o
   1   5  10       10.36       11.46      0.73 o
   1   5  11      210.52      210.47      3.23 o
   1   5  12      400.52      375.58      5.32 o
   1   5  13       43.28       47.13      1.56 o
   1   5  14       12.75        9.74      0.89 o
   1   5  15      180.65      176.16      3.71 o
   1   5  16      204.05      203.08      3.71 o
   1   5  17       24.90       23.57      1.39 o
   1   5  18        5.38        3.68      0.94 o
   1   5  19       18.30       18.15      1.29 o
   1   5  20        0.19        1.38      0.83 o
   1   5  21        4.89        4.86      1.10 o
   1   5  22        2.40        2.57      1.05 o
   1   5  23       17.13       19.80      1.85 o
   1   6   0      260.51      236.06      3.90 o
   1   6   1     1086.71     1096.84     12.26 o
   1   6   2     1044.39     1082.35     12.13 o
   1   6   3      816.12      837.44      9.45 o
   1   6   4      681.90      742.69      8.64 o
   1   6   5      801.63      846.47     10.12 o
   1   6   6      368.99      388.64      5.00 o
   1   6   7      715.43      694.57      8.22 o
   1   6   8      159.38      154.30      2.74 o
   1   6   9       12.39       12.64      0.77 o
   1   6  10       85.07       85.45      1.81 o
   1   6  11       83.90       86.52      1.90 o
   1   6  12      108.74      108.53      2.27 o
   1   6  13      110.98      111.70      2.31 o
   1   6  14      112.99      107.68      2.47 o
   1   6  15       55.65       59.63      1.89 o
   1   6  16       45.39       43.72      1.70 o
   1   6  17        1.86        2.56      0.76 o
   1   6  18       38.95       39.77      1.70 o
   1   6  19        0.67        1.31      0.78 o
   1   6  20       17.65       19.56      1.38 o
   1   6  21        2.28        0.79      1.02 o
   1   6  22        1.77        2.17      1.05 o
   1   7   0      149.28      163.39      2.56 o
   1   7   1      315.66      336.45      4.49 o
   1   7   2       88.45       79.52      1.64 o
   1   7   3        0.28        0.01      0.38 o
   1   7   4      699.02      749.33      8.72 o
   1   7   5      479.84      500.24      6.23 o
   1   7   6       58.92       66.16      1.53 o
   1   7   7       36.12       33.03      1.15 o
   1   7   8      110.64      105.56      2.12 o
   1   7   9      186.48      166.20      2.90 o
   1   7  10       29.03       28.04      1.20 o
   1   7  11       99.98       97.41      2.09 o
   1   7  12      189.84      193.71      3.33 o
   1   7  13       95.67       98.84      2.26 o
   1   7  14      325.30      319.05      4.76 o
   1   7  15      163.72      164.00      3.13 o
   1   7  16       91.15       93.10      2.32 o
   1   7  17       62.83       64.47      2.01 o
   1   7  18        1.67        1.40      0.75 o
   1   7  19       14.85       17.36      1.37 o
   1   7  20        2.44        3.72      1.10 o
   1   7  21        5.47        4.27      1.01 o
   1   8   0      176.03      150.18      2.52 o
   1   8   1      126.54      120.52      2.19 o
   1   8   2        7.37        5.46      0.58 o
   1   8   3       13.90       13.45      0.81 o
   1   8   4      109.14      101.12      2.09 o
   1   8   5       40.73       37.73      1.34 o
   1   8   6      119.64      115.72      2.23 o
   1   8   7       33.21       33.20      1.26 o
   1   8   8       80.48       83.94      1.91 o
   1   8   9       22.40       19.86      1.02 o
   1   8  10       41.82       43.34      1.46 o
   1   8  11       25.39       23.49      1.20 o
   1   8  12      198.78      197.63      3.78 o
   1   8  13      147.66      149.75      3.09 o
   1   8  14       41.94       43.24      1.71 o
   1   8  15        9.12        8.89      0.96 o
   1   8  16       35.65       34.78      1.63 o
   1   8  17       68.13       65.20      2.13 o
   1   8  18       35.68       38.16      1.76 o
   1   8  19       20.97       23.09      1.48 o
   1   8  20        3.52        3.23      1.05 o
   1   9   0      416.28      414.13      5.50 o
   1   9   1       37.64       33.35      1.30 o
   1   9   2      251.11      234.62      3.61 o
   1   9   3       42.21       43.08      1.40 o
   1   9   4        7.61        9.21      0.77 o
   1   9   5       39.38       41.15      1.42 o
   1   9   6      362.67      354.23      5.25 o
   1   9   7      140.14      142.64      2.71 o
   1   9   8      160.92      161.33      3.20 o
   1   9   9       19.05       22.95      1.18 o
   1   9  10       27.42       24.05      1.19 o
   1   9  11       34.12       28.88      1.31 o
   1   9  12       47.73       36.34      1.52 o
   1   9  13       33.87       34.07      1.48 o
   1   9  14       22.88       20.78      1.24 o
   1   9  15       21.30       20.74      1.29 o
   1   9  16       88.14       91.80      2.61 o
   1   9  17       40.69       41.94      1.78 o
   1   9  18       13.80       10.82      1.16 o
   1   9  19       12.56       14.55      1.28 o
   1  10   0      291.07      277.75      4.21 o
   1  10   1      208.62      214.75      3.66 o
   1  10   2      340.11      363.96      5.11 o
   1  10   3      169.86      177.38      3.12 o
   1  10   4      118.51      121.05      2.54 o
   1  10   5      131.80      126.09      3.20 o
   1  10   6      248.61      258.21      4.06 o
   1  10   7       11.28       10.88      1.02 o
   1  10   8       10.64       10.86      1.00 o
   1  10   9        2.65        3.10      0.71 o
   1  10  10        5.96        7.67      0.83 o
   1  10  11        7.29        5.73      0.85 o
   1  10  12       74.15       76.10      2.09 o
   1  10  13        8.70        8.06      1.00 o
   1  10  14       23.21       21.62      1.35 o
   1  10  15        1.64        2.96      0.78 o
   1  10  16        0.31        1.74      0.82 o
   1  10  17       24.24       22.30      1.43 o
   1  10  18       11.71        9.97      1.19 o
   1  11   0       41.02       37.44      1.58 o
   1  11   1      203.18      194.50      3.75 o
   1  11   2      328.00      346.12      5.08 o
   1  11   3       71.29       75.64      2.07 o
   1  11   4       25.29       22.89      1.32 o
   1  11   5       22.97       20.49      1.27 o
   1  11   6       18.79       20.94      1.26 o
   1  11   7       36.26       36.08      1.57 o
   1  11   8       18.91       19.09      1.23 o
   1  11   9       32.08       31.84      1.48 o
   1  11  10        0.31        0.25      0.65 o
   1  11  11       10.06        8.99      1.07 o
   1  11  12       26.25       29.72      1.48 o
   1  11  13       23.52       19.60      1.27 o
   1  11  14        8.67       11.16      1.07 o
   1  11  15       15.72       11.03      1.28 o
   1  11  16        4.29        2.98      0.93 o
   1  12   0      204.44      214.65      5.39 o
   1  12   1      180.28      190.54      3.54 o
   1  12   2       26.98       30.02      1.54 o
   1  12   3        3.22        4.95      0.90 o
   1  12   4       19.32       20.81      1.29 o
   1  12   5       14.93       15.18      1.21 o
   1  12   6        5.86        7.10      0.94 o
   1  12   7       76.03       74.80      2.24 o
   1  12   8       19.25       21.65      1.32 o
   1  12   9       36.79       41.98      2.21 o
   1  12  10       23.30       21.82      1.26 o
   1  12  11        8.19        8.13      0.95 o
   1  12  12        1.33        0.82      0.78 o
   1  12  13        9.95       11.36      1.08 o
   1  12  14        8.24        8.18      1.23 o
   1  13   0       78.22       86.25      2.32 o
   1  13   1       52.21       56.83      2.15 o
   1  13   2        0.70        1.27      0.94 o
   1  13   3        6.22       10.54      1.09 o
   1  13   4        3.82        3.51      0.84 o
   1  13   5        5.05        3.28      0.90 o
   1  13   6       17.81       17.22      1.23 o
   1  13   7        8.38        6.45      0.95 o
   1  13   8       12.91       10.32      1.20 o
   1  13   9        1.51        2.20      0.89 o
   1  13  10       20.56       20.83      1.59 o
   1  13  11        3.37        2.02      0.86 o
   1  13  12       14.46       13.24      1.19 o
   1  14   0       16.15       18.61      1.33 o
   1  14   1       36.97       46.39      2.03 o
   1  14   2        4.42        2.46      1.20 o
   1  14   3        3.69        2.35      0.88 o
   1  14   4       17.16       14.66      1.25 o
   1  14   5       14.36       17.51      1.27 o
   1  14   6       22.44       24.73      1.46 o
   1  14   7        4.12        2.88      1.03 o
   1  14   8        4.84        3.35      0.99 o
   1  14   9        3.41        2.96      1.11 o
   1  15   0       15.11       15.95      1.54 o
   1  15   1        0.23       -2.43      1.14 o
   1  15   2        9.93       10.38      1.27 o
   2   0   1     3063.93     3106.68     32.57 o
   2   0   2     5476.21     5254.57    134.41 o
   2   0   3      319.26      280.55      4.29 o
   2   0   4       45.05       41.41      0.82 o
   2   0   5     2544.34     2593.75     28.65 o
   2   0   6     1895.45     1837.36     20.55 o
   2   0   7      726.57      753.04      8.83 o
   2   0   8      417.55      399.43      5.04 o
   2   0   9       78.41       59.66      1.31 o
   2   0  10      256.72      243.95      3.49 o
   2   0  11        3.86        4.20      0.50 o
   2   0  12       51.17       47.89      1.36 o
   2   0  13      232.14      240.53      3.70 o
   2   0  14      430.71      450.62      6.14 o
   2   0  15      215.03      213.35      3.79 o
   2   0  16      315.43      307.14      4.99 o
   2   0  17       30.19       35.17      1.55 o
   2   0  18       24.46       23.40      1.32 o
   2   0  19       17.14       12.68      1.12 o
   2   0  20       33.33       39.07      1.74 o
   2   0  21        7.70        6.18      0.95 o
   2   0  22        0.84        1.24      0.92 o
   2   0  23        4.54        3.96      1.00 o
   2   0  24        5.85        6.49      1.24 o
   2   1   0     3800.98     3687.72     47.29 o
   2   1   1     7677.22     6992.34    253.12 o
   2   1   3     4485.66     4223.12     68.19 o
   2   1   4      981.66      953.21     11.35 o
   2   1   5     2620.72     2521.52     28.09 o
   2   1   6      945.13      946.87     10.64 o
   2   1   7      328.63      354.27      4.75 o
   2   1   8       59.67       53.96      1.25 o
   2   1   9       64.55       68.86      1.44 o
   2   1  10      383.03      406.99      5.27 o
   2   1  11      140.38      128.29      2.28 o
   2   1  12      236.29      243.09      3.62 o
   2   1  13      325.65      348.02      4.87 o
   2   1  14      104.34      116.96      2.44 o
   2   1  15        9.09        6.36      0.76 o
   2   1  16      115.59      107.89      2.73 o
   2   1  17      210.49      208.51      3.68 o
   2   1  18      150.58      139.62      2.94 o
   2   1  19       41.75       35.94      1.63 o
   2   1  20       10.21        7.97      0.96 o
   2   1  21       72.83       74.63      2.41 o
   2   1  22       14.17       13.59      1.55 o
   2   1  23        4.06        6.88      1.06 o
   2   1  24        6.45        4.67      1.29 o
   2   2   0     1362.38     1342.33     15.74 o
   2   2   1     4685.53     4693.79     85.48 o
   2   2   2      209.07      183.83      2.53 o
   2   2   3       15.95       15.80      0.50 o
   2   2   4     1403.21     1374.08     15.49 o
   2   2   5       61.28       53.87      1.10 o
   2   2   6      966.90      975.77     11.60 o
   2   2   7      487.32      514.34      6.28 o
   2   2   8      692.76      697.88      9.88 o
   2   2   9      119.94      124.92      2.13 o
   2   2  10      434.99      459.24      7.77 o
   2   2  11      211.01      215.06      3.28 o
   2   2  12      296.50      292.08      4.23 o
   2   2  13        5.97        4.82      0.72 o
   2   2  14      126.37      121.03      2.43 o
   2   2  15      207.91      199.81      3.44 o
   2   2  16        2.71        3.03      0.75 o
   2   2  17      217.66      190.34      3.54 o
   2   2  18       48.13       56.48      1.95 o
   2   2  19      173.98      173.58      3.43 o
   2   2  20        7.52        9.05      1.02 o
   2   2  21        7.51        7.42      1.05 o
   2   2  22       21.10       22.82      1.47 o
   2   2  23        8.83        6.36      1.09 o
   2   3   0     1129.55     1095.65     12.41 o
   2   3   1     2759.21     2609.60     30.36 o
   2   3   2     1022.38     1010.84     12.73 o
   2   3   3      479.20      474.01      7.10 o
   2   3   4       96.76      105.65      1.88 o
   2   3   5      194.36      196.82      3.92 o
   2   3   6       53.78       51.77      1.20 o
   2   3   7       41.05       40.63      1.17 o
   2   3   8       31.84       36.46      1.04 o
   2   3   9      877.57      853.20     10.33 o
   2   3  10       31.32       31.73      1.08 o
   2   3  11      158.00      157.43      2.67 o
   2   3  12      169.32      182.53      3.00 o
   2   3  13      162.99      168.80      2.94 o
   2   3  14       29.14       27.38      1.29 o
   2   3  15      105.08       99.29      2.36 o
   2   3  16       71.37       75.79      2.10 o
   2   3  17      199.57      206.09      3.72 o
   2   3  18       46.23       49.95      1.83 o
   2   3  19        6.04        7.75      0.96 o
   2   3  20       50.30       45.45      1.84 o
   2   3  21       25.81       25.98      1.61 o
   2   3  22        1.19       -1.95      0.83 o
   2   3  23       11.15       10.32      1.51 o
   2   4   0      112.55      114.86      1.73 o
   2   4   1      675.04      663.00      7.83 o
   2   4   2      238.42      251.80      3.56 o
   2   4   3     3209.46     3142.98     40.55 o
   2   4   4     1052.77     1014.22     12.50 o
   2   4   5      288.84      306.63      4.31 o
   2   4   6       45.24       50.30      1.17 o
   2   4   7      758.23      787.61     10.35 o
   2   4   8      715.16      696.50      9.40 o
   2   4   9       28.24       30.17      1.20 o
   2   4  10      106.40      105.68      2.15 o
   2   4  11        1.40        1.15      0.49 o
   2   4  12      176.08      176.41      3.17 o
   2   4  13      315.47      307.44      4.78 o
   2   4  14      167.23      160.58      3.32 o
   2   4  15      260.08      255.03      4.46 o
   2   4  16       31.11       27.37      1.42 o
   2   4  17       25.23       24.55      1.45 o
   2   4  18       21.62       21.14      1.29 o
   2   4  19       46.56       45.56      1.83 o
   2   4  20        8.06        6.37      0.96 o
   2   4  21       24.76       25.60      2.11 o
   2   4  22        5.30        7.64      1.11 o
   2   4  23       13.57       10.62      1.38 o
   2   5   0       84.66       84.60      1.60 o
   2   5   1     3301.64     3300.17     36.42 o
   2   5   2       24.21       26.67      1.01 o
   2   5   3     1105.17     1168.61     14.25 o
   2   5   4     1095.48     1143.62     14.17 o
   2   5   5      164.33      174.95      3.17 o
   2   5   6       15.73       15.34      0.63 o
   2   5   7      502.58      498.06      6.02 o
   2   5   8        2.12        1.90      0.43 o
   2   5   9       80.11       85.50      1.74 o
   2   5  10       15.35       14.12      0.93 o
   2   5  11       50.08       53.46      1.51 o
   2   5  12       20.13       19.91      1.05 o
   2   5  13      145.36      142.24      2.90 o
   2   5  14      116.41      119.75      2.71 o
   2   5  15       57.99       58.60      1.93 o
   2   5  16        0.55        0.41      0.73 o
   2   5  17        0.80        0.87      0.78 o
   2   5  18        1.90        1.25      0.79 o
   2   5  19        4.64        5.66      0.94 o
   2   5  20        8.49        6.21      1.11 o
   2   5  21        7.26        8.69      1.14 o
   2   5  22        9.38        9.85      1.18 o
   2   6   0        6.84       10.75      0.61 o
   2   6   1      313.76      323.51      4.40 o
   2   6   2      337.98      322.56      4.36 o
   2   6   3      153.19      169.40      2.51 o
   2   6   4      221.22      223.59      3.36 o
   2   6   5      159.32      169.96      2.79 o
   2   6   6      274.12      277.59      3.78 o
   2   6   7       99.57       99.47      1.76 o
   2   6   8        5.67        6.22      0.51 o
   2   6   9       97.31       91.05      1.94 o
   2   6  10       95.99       90.89      1.94 o
   2   6  11      171.89      173.89      3.05 o
   2   6  12       15.72       13.60      0.88 o
   2   6  13       91.27       88.88      2.03 o
   2   6  14       38.39       40.02      1.48 o
   2   6  15      197.84      195.91      3.36 o
   2   6  16       63.62       67.11      1.92 o
   2   6  17        8.08        8.59      1.15 o
   2   6  18       53.52       58.57      2.02 o
   2   6  19        1.85        0.75      0.84 o
   2   6  20        8.62        6.49      1.16 o
   2   6  21       10.95        7.96      1.31 o
   2   6  22        9.78        9.19      1.32 o
   2   7   0      255.11      257.91      3.74 o
   2   7   1       51.36       49.32      1.28 o
   2   7   2      106.20      119.44      2.05 o
   2   7   3       77.95       74.33      1.54 o
   2   7   4      148.70      141.76      3.60 o
   2   7   5      195.75      199.09      2.80 o
   2   7   6      398.75      405.97      5.23 o
   2   7   7      135.19      134.36      2.16 o
   2   7   8       17.82       17.81      0.80 o
   2   7   9       18.43       15.74      0.83 o
   2   7  10      516.33      485.08      6.27 o
   2   7  11      182.75      174.37      3.28 o
   2   7  12      548.60      531.98      6.83 o
   2   7  13      165.56      175.53      3.11 o
   2   7  14      156.49      169.68      3.10 o
   2   7  15       23.85       26.52      1.59 o
   2   7  16       61.22       63.48      1.91 o
   2   7  17       21.99       22.10      1.81 o
   2   7  18       11.64       11.16      1.16 o
   2   7  19       33.63       33.61      1.61 o
   2   7  20        2.71        1.81      0.91 o
   2   7  21        0.03       -1.32      1.01 o
   2   8   0        7.50        7.14      0.65 o
   2   8   1      120.50      110.13      2.27 o
   2   8   2       20.29       22.56      0.97 o
   2   8   3       81.36       81.03      1.73 o
   2   8   4      206.28      198.65      3.09 o
   2   8   5      154.49      164.64      2.70 o
   2   8   6        3.62        3.74      0.48 o
   2   8   7      142.52      148.30      2.47 o
   2   8   8      109.06      104.90      2.02 o
   2   8   9       74.47       70.47      1.73 o
   2   8  10       46.40       47.64      1.44 o
   2   8  11      125.39      122.42      2.58 o
   2   8  12        8.71       13.31      0.92 o
   2   8  13       54.31       54.68      1.76 o
   2   8  14      238.75      239.50      4.11 o
   2   8  15       20.73       26.92      1.35 o
   2   8  16       66.03       68.44      1.97 o
   2   8  17       10.65       10.18      1.00 o
   2   8  18        1.03        0.85      0.92 o
   2   8  19        2.65        3.06      1.01 o
   2   8  20       20.34       18.83      1.43 o
   2   9   0      130.66      133.95      2.67 o
   2   9   1       70.34       65.81      1.79 o
   2   9   2      204.84      210.68      3.30 o
   2   9   3      217.58      211.99      3.37 o
   2   9   4       94.21       91.13      2.13 o
   2   9   5        8.88        8.51      0.76 o
   2   9   6       36.72       32.67      1.10 o
   2   9   7      170.94      170.47      2.95 o
   2   9   8       86.13       79.38      1.81 o
   2   9   9      157.88      156.07      2.90 o
   2   9  10        3.18        3.98      0.80 o
   2   9  11       10.14       11.07      1.00 o
   2   9  12       21.70       19.39      1.14 o
   2   9  13       72.43       67.58      1.87 o
   2   9  14       10.00        9.83      0.90 o
   2   9  15       13.93       16.23      1.10 o
   2   9  16       39.18       40.04      1.64 o
   2   9  17       42.37       38.20      1.80 o
   2   9  18       49.90       55.25      2.19 o
   2   9  19        3.18        2.37      1.19 o
   2  10   0      102.36       90.75      2.19 o
   2  10   1      254.36      261.25      4.03 o
   2  10   2      152.56      155.23      2.86 o
   2  10   3      311.62      300.97      4.50 o
   2  10   4      448.20      445.75      6.10 o
   2  10   5      191.37      189.54      3.26 o
   2  10   6       29.87       32.30      1.36 o
   2  10   7      113.62      113.89      2.21 o
   2  10   8       92.13       82.62      2.12 o
   2  10   9       16.70       11.31      0.80 o
   2  10  10        2.47        2.00      0.83 o
   2  10  11       13.54       15.27      1.08 o
   2  10  12        9.20        7.24      0.90 o
   2  10  13        7.66        7.85      0.83 o
   2  10  14        1.45        1.39      0.69 o
   2  10  15        3.36        3.25      0.78 o
   2  10  16       11.29       12.45      1.09 o
   2  10  17        0.61        0.34      0.75 o
   2  11   0       24.06       28.50      1.40 o
   2  11   1      110.42      117.94      2.53 o
   2  11   2      240.37      229.91      3.81 o
   2  11   3       32.07       28.54      1.37 o
   2  11   4       30.45       30.79      1.55 o
   2  11   5       19.72       19.03      1.13 o
   2  11   6       69.00       69.75      1.93 o
   2  11   7       37.41       35.85      1.47 o
   2  11   8      114.58      109.22      2.31 o
   2  11   9       62.54       59.69      1.72 o
   2  11  10        1.88        2.68      0.56 o
   2  11  11       33.52       28.87      1.32 o
   2  11  12        6.09        3.94      0.87 o
   2  11  13       28.87       29.85      1.49 o
   2  11  14        6.57        6.44      0.81 o
   2  11  15        6.75        7.76      1.51 o
   2  11  16        1.20        1.41      0.83 o
   2  12   0       77.86       78.01      2.13 o
   2  12   1       34.89       34.97      1.82 o
   2  12   2       71.68       72.98      2.04 o
   2  12   3       13.25       17.48      1.18 o
   2  12   4      110.64      109.76      2.59 o
   2  12   5       44.21       45.09      1.73 o
   2  12   6      125.50      125.03      2.80 o
   2  12   7        9.25       10.48      0.96 o
   2  12   8       12.85       13.99      0.92 o
   2  12   9       15.79       13.97      0.91 o
   2  12  10       14.30       16.44      0.97 o
   2  12  11        7.29        3.43      0.88 o
   2  12  12        1.10       -1.27      0.59 o
   2  12  13        0.42       -0.63      0.99 o
   2  12  14        1.64       -0.63      0.94 o
   2  13   0        0.29        0.12      0.74 o
   2  13   1       11.60       11.25      1.03 o
   2  13   2       22.11       23.32      1.32 o
   2  13   3        0.52       -0.67      0.69 o
   2  13   4        4.94        5.87      0.86 o
   2  13   5        6.79        5.01      0.83 o
   2  13   6        0.15       -2.80      0.67 o
   2  13   7       22.01       22.10      1.19 o
   2  13   8        1.36        1.02      0.70 o
   2  13   9       15.43       16.50      0.99 o
   2  13  10        7.94        5.35      0.75 o
   2  13  11        1.21        1.01      1.16 o
   2  14   0        0.00        0.36      0.93 o
   2  14   1        3.99        3.33      0.93 o
   2  14   2        6.09        3.04      1.06 o
   2  14   3        1.42       -0.15      1.05 o
   2  14   4       15.33       13.73      1.24 o
   2  14   5        4.51        3.88      0.90 o
   2  14   6        0.38       -1.97      0.75 o
   2  14   7        0.50       -0.36      1.33 o
   3   0   1      209.59      206.00      2.56 o
   3   0   2        7.42       11.04      0.50 o
   3   0   3      666.63      702.99      9.04 o
   3   0   4     1377.85     1320.88     18.68 o
   3   0   5     1370.71     1327.25     21.58 o
   3   0   6       16.92       21.40      0.93 o
   3   0   7      662.25      678.38      8.09 o
   3   0   8     1740.25     1784.60     20.18 o
   3   0   9      170.05      181.80      3.06 o
   3   0  10       35.75       27.30      0.94 o
   3   0  11      100.72      111.69      2.05 o
   3   0  12       37.40       42.21      1.25 o
   3   0  13        5.90        5.29      0.62 o
   3   0  14       61.92       59.24      1.74 o
   3   0  15       14.55       15.26      1.06 o
   3   0  16       19.23       19.08      1.21 o
   3   0  17        1.96        2.61      0.77 o
   3   0  18      141.34      143.33      3.11 o
   3   0  19        0.98        2.24      0.74 o
   3   0  20        9.78        8.08      1.07 o
   3   0  21        1.11        1.00      0.94 o
   3   0  22        0.72        1.93      1.07 o
   3   0  23        4.70        6.03      1.23 o
   3   1   0      553.75      567.47      6.34 o
   3   1   1       93.75      106.31      1.53 o
   3   1   2     1783.92     1719.53     19.01 o
   3   1   3      785.54      762.68      9.36 o
   3   1   4     2489.14     2388.10     33.08 o
   3   1   5      285.99      301.56      4.54 o
   3   1   6      353.69      384.23      5.66 o
   3   1   7       26.53       29.99      0.87 o
   3   1   8      570.51      573.25      7.01 o
   3   1   9        9.32       10.21      0.83 o
   3   1  10        1.33        0.72      0.40 o
   3   1  11       14.73       11.86      0.72 o
   3   1  12       32.04       31.14      1.17 o
   3   1  13       65.16       73.60      1.80 o
   3   1  14       42.44       39.61      1.48 o
   3   1  15       17.33       16.64      1.04 o
   3   1  16      108.72      111.32      2.49 o
   3   1  17       19.18       21.18      1.28 o
   3   1  18       99.21       92.69      2.38 o
   3   1  19       76.56       74.39      2.70 o
   3   1  20       34.27       36.08      1.69 o
   3   1  21       13.21       15.18      1.29 o
   3   1  22       13.89       15.99      1.43 o
   3   1  23       16.66       14.98      1.56 o
   3   2   0      355.62      346.78      4.28 o
   3   2   1      987.25     1006.84     11.41 o
   3   2   2      955.85      907.57      9.52 o
   3   2   3      210.32      209.48      2.72 o
   3   2   4      689.38      712.06      8.91 o
   3   2   5      596.02      601.40      8.45 o
   3   2   6      128.56      126.74      2.07 o
   3   2   7      653.14      637.76      7.69 o
   3   2   8      829.22      867.06     10.85 o
   3   2   9       71.75       71.26      1.76 o
   3   2  10      139.04      131.27      2.27 o
   3   2  11      225.63      223.49      3.56 o
   3   2  12      125.75      122.03      2.43 o
   3   2  13      127.41      115.38      2.34 o
   3   2  14        5.09        6.16      0.75 o
   3   2  15        5.15        3.43      0.69 o
   3   2  16      115.68      108.27      2.43 o
   3   2  17       66.16       62.48      1.96 o
   3   2  18      100.56      103.80      2.53 o
   3   2  19        7.99        8.75      0.98 o
   3   2  20       35.28       35.91      1.69 o
   3   2  21        4.56        5.84      0.96 o
   3   2  22       17.20       17.87      1.51 o
   3   2  23        1.53       -0.10      1.04 o
   3   3   0      780.52      845.69      9.77 o
   3   3   1      247.35      236.19      3.05 o
   3   3   2     1827.59     1926.03     22.24 o
   3   3   3      217.47      217.47      3.22 o
   3   3   4     1161.02     1182.03     13.01 o
   3   3   5        5.13        5.12      0.52 o
   3   3   6      104.41      113.14      2.09 o
   3   3   7       66.13       62.09      1.37 o
   3   3   8      464.17      492.74      6.12 o
   3   3   9      169.95      172.59      3.01 o
   3   3  10       27.79       29.34      1.14 o
   3   3  11      178.76      176.60      2.88 o
   3   3  12      330.87      330.07      4.69 o
   3   3  13        5.31        4.73      0.72 o
   3   3  14       59.53       68.03      1.84 o
   3   3  15       78.25       76.97      2.04 o
   3   3  16       50.45       53.94      1.79 o
   3   3  17       74.55       80.44      2.21 o
   3   3  18        8.12        8.92      0.99 o
   3   3  19       11.56       10.90      1.06 o
   3   3  20       37.76       39.39      1.91 o
   3   3  21        6.21        3.91      0.95 o
   3   3  22       13.73       13.98      1.24 o
   3   4   0       11.28       14.09      0.66 o
   3   4   1     2939.18     2918.13     34.04 o
   3   4   2     1957.96     2038.77     23.69 o
   3   4   3      136.05      149.04      2.47 o
   3   4   4      554.39      598.73      8.11 o
   3   4   5      128.40      116.51      2.11 o
   3   4   6        6.67       10.44      0.64 o
   3   4   7       94.14       87.64      1.72 o
   3   4   8       32.92       34.98      1.09 o
   3   4   9       14.12       13.40      0.74 o
   3   4  10       83.32       89.19      1.83 o
   3   4  11      124.53      121.88      2.29 o
   3   4  12      128.35      118.09      2.46 o
   3   4  13      484.49      459.73      6.66 o
   3   4  14       44.83       44.91      1.65 o
   3   4  15       81.43       76.49      2.01 o
   3   4  16       16.51       17.10      1.13 o
   3   4  17        5.46        3.23      0.77 o
   3   4  18       14.72       17.94      1.61 o
   3   4  19        0.17        1.30      0.80 o
   3   4  20        4.11        2.50      0.90 o
   3   4  21        1.98       -0.43      0.85 o
   3   4  22        0.49        0.00      1.00 o
   3   5   0      812.94      885.22     10.46 o
   3   5   1       95.38       99.83      1.85 o
   3   5   2      322.30      351.52      4.94 o
   3   5   3      164.36      168.39      2.75 o
   3   5   4       86.39       90.31      1.98 o
   3   5   5      123.05      130.15      2.52 o
   3   5   6        7.48        8.26      0.67 o
   3   5   7      274.69      290.43      4.31 o
   3   5   8      134.84      142.92      2.81 o
   3   5   9       77.97       76.36      1.59 o
   3   5  10        5.33        6.07      0.64 o
   3   5  11      141.49      136.18      2.61 o
   3   5  12      122.89      123.05      2.58 o
   3   5  13      575.46      556.32      7.48 o
   3   5  14       44.52       49.21      1.69 o
   3   5  15       37.06       34.09      1.50 o
   3   5  16        1.97        0.47      0.65 o
   3   5  17       29.17       25.73      1.48 o
   3   5  18       10.79       10.72      1.05 o
   3   5  19        9.01        8.50      1.02 o
   3   5  20        9.48       11.20      1.12 o
   3   5  21        4.45        5.48      1.07 o
   3   6   0      191.56      186.01      2.90 o
   3   6   1      124.04      132.96      2.66 o
   3   6   2      365.15      381.41      5.11 o
   3   6   3      203.17      202.69      3.31 o
   3   6   4       75.17       83.83      1.87 o
   3   6   5      224.32      228.69      3.63 o
   3   6   6        5.70        4.42      0.67 o
   3   6   7      171.74      165.87      3.40 o
   3   6   8      258.23      245.73      4.45 o
   3   6   9      137.05      129.55      2.97 o
   3   6  10      295.05      290.63      4.74 o
   3   6  11      156.42      146.39      2.79 o
   3   6  12       53.13       51.47      1.95 o
   3   6  13      107.72      106.37      2.38 o
   3   6  14       65.38       58.87      1.69 o
   3   6  15        0.30        0.70      0.67 o
   3   6  16       29.73       27.34      1.47 o
   3   6  17        8.81        7.73      0.94 o
   3   6  18       16.97       17.57      1.23 o
   3   6  19        0.11        0.65      0.84 o
   3   6  20       14.24       15.62      1.30 o
   3   6  21        7.64        6.79      1.31 o
   3   7   0        7.16        8.26      0.60 o
   3   7   1       24.55       26.52      1.07 o
   3   7   2       76.64       76.78      1.74 o
   3   7   3       32.12       28.33      1.12 o
   3   7   4       11.88       13.21      0.88 o
   3   7   5      108.51      107.95      2.31 o
   3   7   6      109.66      111.99      2.36 o
   3   7   7       78.59       74.30      1.85 o
   3   7   8        2.69        1.99      0.61 o
   3   7   9       46.41       41.72      2.11 o
   3   7  10       36.24       32.01      1.55 o
   3   7  11      108.44      112.34      2.82 o
   3   7  12      184.18      178.87      3.29 o
   3   7  13       64.64       61.17      1.69 o
   3   7  14       21.03       21.34      1.35 o
   3   7  15       21.63       20.61      1.18 o
   3   7  16       23.78       28.32      1.32 o
   3   7  17       22.99       23.94      1.30 o
   3   7  18       10.18       12.76      1.12 o
   3   7  19       13.42       15.38      1.18 o
   3   7  20        6.61        5.49      0.96 o
   3   8   0      150.34      143.79      2.43 o
   3   8   1       43.11       40.14      1.17 o
   3   8   2        9.22        9.72      0.88 o
   3   8   3      112.21      115.76      2.37 o
   3   8   4       40.17       41.69      1.50 o
   3   8   5        3.55        3.33      0.66 o
   3   8   6       28.12       29.08      1.33 o
   3   8   7       12.95       10.30      0.94 o
   3   8   8        4.85        4.51      0.83 o
   3   8   9       70.04       64.68      2.12 o
   3   8  10       24.36       23.93      1.45 o
   3   8  11       44.86       48.03      1.88 o
   3   8  12        6.94        7.99      0.99 o
   3   8  13      100.53       95.34      2.67 o
   3   8  14        7.95       11.73      0.84 o
   3   8  15        8.35        7.38      0.91 o
   3   8  16       32.38       30.79      1.40 o
   3   8  17       44.30       44.38      1.88 o
   3   8  18        0.12        0.23      0.87 o
   3   8  19        2.82        4.01      0.89 o
   3   9   0        1.42        1.96      0.55 o
   3   9   1        8.03        6.54      0.67 o
   3   9   2      237.58      225.94      3.94 o
   3   9   3      181.31      172.00      3.95 o
   3   9   4       98.91      113.40      2.75 o
   3   9   5       40.88       35.57      1.89 o
   3   9   6      126.78      125.21      2.69 o
   3   9   7       14.36       16.53      1.10 o
   3   9   8      258.25      250.68      4.46 o
   3   9   9        7.79        6.99      1.00 o
   3   9  10        4.71        6.29      0.91 o
   3   9  11       64.84       68.54      2.40 o
   3   9  12        4.47        5.29      1.01 o
   3   9  13       35.03       34.54      1.76 o
   3   9  14        5.01        3.84      0.97 o
   3   9  15       11.00       11.49      1.02 o
   3   9  16       21.41       23.52      1.25 o
   3   9  17       14.01       19.45      1.35 o
   3   9  18       12.78       10.26      0.99 o
   3  10   0       15.89       26.42      1.25 o
   3  10   1       29.44       34.19      1.31 o
   3  10   2       11.40       14.75      1.11 o
   3  10   3       25.45       26.60      1.50 o
   3  10   4       36.91       35.84      2.18 o
   3  10   5      104.75       98.30      2.44 o
   3  10   6       30.07       27.57      1.40 o
   3  10   7        7.73        7.34      0.93 o
   3  10   8       19.17       16.89      1.21 o
   3  10   9       34.00       31.87      1.62 o
   3  10  10        0.36       -1.39      0.76 o
   3  10  11       18.91       18.01      1.35 o
   3  10  12       37.13       35.21      1.86 o
   3  10  13       24.57       19.79      1.49 o
   3  10  14        4.75        5.52      1.06 o
   3  10  15        0.97        0.42      1.09 o
   3  10  16        5.87        2.99      1.42 o
   3  11   0        0.00        2.46      0.67 o
   3  11   1      123.36      120.07      2.90 o
   3  11   2      162.90      148.59      3.07 o
   3  11   3       25.08       21.70      1.37 o
   3  11   4       14.41       18.18      1.25 o
   3  11   5       88.05       86.49      2.36 o
   3  11   6       30.59       30.85      1.75 o
   3  11   7       52.44       49.41      1.96 o
   3  11   8        4.20        6.44      0.97 o
   3  11   9        1.52        1.98      0.85 o
   3  11  10        5.97        9.20      1.11 o
   3  11  11        2.36        2.23      1.00 o
   3  11  12        2.13        3.52      0.97 o
   3  11  13        1.81       -1.31      1.43 o
   3  11  14        0.87        1.20      0.98 o
   3  11  15        9.46        8.24      1.61 o
   3  12   0       13.19       16.52      1.07 o
   3  12   1       22.23       23.75      1.40 o
   3  12   2       16.92       15.61      1.04 o
   3  12   3        4.08        3.28      0.89 o
   3  12   4        0.57        0.42      0.83 o
   3  12   5       12.06       11.23      1.15 o
   3  12   6       15.28       15.56      1.33 o
   3  12   7        7.20        4.90      0.96 o
   3  12   8        6.16        5.90      1.00 o
   3  12   9        2.74        1.85      0.95 o
   3  12  10        0.58       -0.22      0.94 o
   3  12  11        0.16        3.30      1.13 o
   3  12  12        4.10        5.14      1.19 o
   3  13   0        6.03        7.07      0.96 o
   3  13   1        1.39        1.19      1.15 o
   3  13   2       37.66       41.72      1.65 o
   3  13   3        3.84        2.58      0.94 o
   3  13   4        3.93        4.05      1.31 o
   3  13   5       19.46       21.53      1.53 o
   3  13   6        3.40        2.73      1.23 o
   3  13   7        0.35       -2.31      1.05 o
   3  13   8        3.05        1.97      1.15 o
   3  13   9        2.03        1.56      1.13 o
   3  14   0       18.07       19.12      1.26 o
   3  14   1       11.05       13.32      1.39 o
   3  14   2        1.58        1.12      0.96 o
   3  14   3        2.10        2.12      1.14 o
   3  14   4        4.35        4.82      1.20 o
   3  14   5        6.63        7.00      1.85 o
   4   0   0      192.76      187.24      3.94 o
   4   0   1      437.72      463.20      5.38 o
   4   0   2       87.69       87.19      1.50 o
   4   0   3      182.43      188.58      2.97 o
   4   0   4     1368.64     1340.62     16.89 o
   4   0   5       54.67       54.88      1.59 o
   4   0   6      223.17      203.37      3.44 o
   4   0   7      144.79      147.22      2.50 o
   4   0   8       17.36       16.50      0.82 o
   4   0   9       50.83       54.43      1.45 o
   4   0  10       14.59       13.38      0.84 o
   4   0  11        6.06        7.01      0.57 o
   4   0  12       25.62       23.88      0.89 o
   4   0  13       11.54       11.29      0.78 o
   4   0  14        0.43        0.57      0.63 o
   4   0  15        8.16        7.53      0.76 o
   4   0  16        9.77        8.15      0.81 o
   4   0  17        0.38        0.76      0.63 o
   4   0  18      151.64      147.27      2.98 o
   4   0  19       60.01       66.56      2.01 o
   4   0  20       15.95       16.71      1.36 o
   4   0  21        3.92        4.72      0.94 o
   4   0  22        2.22        2.64      1.40 o
   4   1   0      103.12      100.11      1.57 o
   4   1   1      892.13      902.92     10.50 o
   4   1   2       54.50       57.39      1.63 o
   4   1   3     1485.15     1510.31     16.25 o
   4   1   4      259.04      251.31      4.02 o
   4   1   5      414.92      428.39      5.64 o
   4   1   6       66.46       78.44      1.96 o
   4   1   7       77.40       82.87      1.70 o
   4   1   8       89.82       93.36      1.56 o
   4   1   9       65.32       64.99      1.30 o
   4   1  10       60.63       58.64      1.41 o
   4   1  11      160.18      152.77      2.62 o
   4   1  12       15.50       14.59      0.83 o
   4   1  13      107.96      104.00      2.17 o
   4   1  14       59.83       57.51      1.60 o
   4   1  15       20.56       17.19      1.01 o
   4   1  16       43.26       35.45      1.44 o
   4   1  17       12.29       14.33      1.34 o
   4   1  18        7.32       10.77      0.96 o
   4   1  19        2.64        4.78      0.85 o
   4   1  20       41.09       41.90      1.75 o
   4   1  21        5.05        4.79      1.03 o
   4   1  22        3.81        4.03      1.15 o
   4   2   0        2.87        2.53      0.47 o
   4   2   1     1385.63     1466.15     16.59 o
   4   2   2       54.07       51.95      1.14 o
   4   2   3      329.29      320.46      3.96 o
   4   2   4      894.41      856.00     10.17 o
   4   2   5     1249.91     1247.94     16.20 o
   4   2   6       21.95       27.03      1.88 o
   4   2   7      379.43      390.11      6.05 o
   4   2   8      187.85      186.93      2.97 o
   4   2   9       39.33       40.80      1.09 o
   4   2  10       16.60       16.88      0.80 o
   4   2  11      196.46      195.11      3.08 o
   4   2  12       78.09       81.43      1.81 o
   4   2  13        4.19        3.78      0.68 o
   4   2  14      143.82      152.78      2.90 o
   4   2  15       67.15       71.42      1.92 o
   4   2  16        6.85        7.42      0.84 o
   4   2  17       42.62       44.05      1.64 o
   4   2  18       19.32       19.84      1.19 o
   4   2  19       10.96       11.56      1.06 o
   4   2  20        5.71        4.35      0.88 o
   4   2  21       27.52       26.50      1.48 o
   4   2  22        2.78        2.29      1.13 o
   4   3   0        9.03       12.80      0.59 o
   4   3   1      172.41      173.37      2.45 o
   4   3   2      307.00      310.43      3.94 o
   4   3   3      746.20      741.47      8.45 o
   4   3   4      243.75      242.41      3.18 o
   4   3   5       47.55       41.85      1.08 o
   4   3   6      105.27       91.57      1.85 o
   4   3   7      165.80      176.76      2.76 o
   4   3   8      163.38      155.81      2.66 o
   4   3   9      207.37      215.33      3.19 o
   4   3  10       88.49       89.26      1.81 o
   4   3  11       88.47       92.59      1.92 o
   4   3  12      292.71      272.87      4.14 o
   4   3  13      305.15      308.01      4.53 o
   4   3  14      205.00      208.51      3.83 o
   4   3  15       47.72       47.58      1.61 o
   4   3  16       79.73       82.47      2.10 o
   4   3  17       16.03       17.56      1.13 o
   4   3  18        0.90        2.34      0.77 o
   4   3  19        0.84       -1.06      0.95 o
   4   3  20       10.32        9.71      1.09 o
   4   3  21        2.17        0.54      1.11 o
   4   4   0      178.69      189.11      2.65 o
   4   4   1       11.28       10.09      0.59 o
   4   4   2      148.22      141.74      2.18 o
   4   4   3      422.40      432.18      5.30 o
   4   4   4       66.44       70.00      1.48 o
   4   4   5       70.00       72.47      1.53 o
   4   4   6       75.04       70.98      1.48 o
   4   4   7       31.89       32.09      1.26 o
   4   4   8      135.56      136.60      2.80 o
   4   4   9       22.79       23.46      1.06 o
   4   4  10       82.08       79.92      1.89 o
   4   4  11       61.71       64.93      1.61 o
   4   4  12       29.10       33.16      1.34 o
   4   4  13        2.80        2.10      0.65 o
   4   4  14       68.85       66.34      1.84 o
   4   4  15       33.08       32.34      1.40 o
   4   4  16       87.78       85.11      2.15 o
   4   4  17        5.29        4.67      0.84 o
   4   4  18       94.25       98.46      2.74 o
   4   4  19        4.85        5.00      0.90 o
   4   4  20        7.47        8.90      1.11 o
   4   4  21        3.21        2.48      1.04 o
   4   5   0       38.90       31.84      0.98 o
   4   5   1       82.42       75.27      1.61 o
   4   5   2       64.73       68.74      1.44 o
   4   5   3      170.37      173.85      2.74 o
   4   5   4       88.05       90.85      1.82 o
   4   5   5       85.23       85.84      1.78 o
   4   5   6      240.42      245.15      3.67 o
   4   5   7      236.34      250.58      4.14 o
   4   5   8       66.42       65.58      1.96 o
   4   5   9       22.62       20.09      1.04 o
   4   5  10       66.32       68.74      1.62 o
   4   5  11      133.70      132.01      2.54 o
   4   5  12       78.32       80.92      2.16 o
   4   5  13       87.94       83.96      2.04 o
   4   5  14      122.79      122.64      2.55 o
   4   5  15        0.32        0.44      0.63 o
   4   5  16       50.04       50.43      1.73 o
   4   5  17        4.80        5.48      0.83 o
   4   5  18        1.62       -0.36      0.76 o
   4   5  19       10.26        8.94      1.01 o
   4   5  20        2.51        1.13      0.98 o
   4   6   0       62.98       65.72      1.42 o
   4   6   1      318.51      308.50      4.29 o
   4   6   2       98.09      107.99      2.31 o
   4   6   3       54.30       56.79      1.53 o
   4   6   4       21.58       20.21      0.98 o
   4   6   5      239.21      220.81      3.48 o
   4   6   6       33.34       34.65      1.34 o
   4   6   7       24.00       24.15      1.20 o
   4   6   8       79.53       74.35      2.03 o
   4   6   9      156.97      145.62      3.05 o
   4   6  10       27.38       23.70      1.24 o
   4   6  11      159.31      161.33      3.23 o
   4   6  12      139.58      136.44      2.89 o
   4   6  13        0.44        0.18      0.47 o
   4   6  14       24.30       22.89      1.14 o
   4   6  15       25.00       27.33      1.36 o
   4   6  16       42.12       40.01      1.69 o
   4   6  17       10.75       11.26      1.13 o
   4   6  18        7.26        7.72      1.00 o
   4   6  19        0.17       -0.99      0.83 o
   4   6  20        4.11        2.08      1.09 o
   4   7   0      187.91      194.69      3.11 o
   4   7   1      350.36      346.30      5.69 o
   4   7   2       71.36       63.68      1.94 o
   4   7   3      346.05      348.98      6.05 o
   4   7   4      141.29      142.68      2.80 o
   4   7   5      126.63      129.91      2.73 o
   4   7   6       57.01       56.09      1.74 o
   4   7   7       37.98       38.22      1.49 o
   4   7   8       10.49       10.42      0.90 o
   4   7   9      182.49      169.81      3.49 o
   4   7  10       31.98       32.80      1.47 o
   4   7  11      142.73      155.24      3.52 o
   4   7  12       28.46       31.70      1.63 o
   4   7  13       33.78       34.76      1.63 o
   4   7  14       11.84       10.12      1.16 o
   4   7  15       62.70       65.25      2.20 o
   4   7  16       22.63       23.49      1.21 o
   4   7  17        6.82        7.61      0.94 o
   4   7  18       14.58       16.02      1.20 o
   4   7  19        4.45        3.11      0.98 o
   4   8   0        2.02        2.24      0.49 o
   4   8   1      116.46      122.47      2.56 o
   4   8   2       87.53       87.25      2.19 o
   4   8   3      617.06      587.54      7.77 o
   4   8   4       73.53       69.86      1.87 o
   4   8   5        5.64        2.95      0.67 o
   4   8   6        2.59        2.11      0.66 o
   4   8   7       95.08       93.67      2.44 o
   4   8   8      105.85      103.60      2.65 o
   4   8   9      124.94      130.85      3.10 o
   4   8  10       73.44       75.34      2.41 o
   4   8  11       32.21       37.07      1.63 o
   4   8  12        4.87        5.11      0.89 o
   4   8  13       42.68       45.98      1.87 o
   4   8  14        7.77        7.65      1.11 o
   4   8  15        5.89        6.94      1.11 o
   4   8  16        4.70        3.73      0.96 o
   4   8  17        9.22        9.26      1.18 o
   4   8  18        0.30       -1.67      1.02 o
   4   9   0        0.36       -0.43      0.55 o
   4   9   1      102.05       97.23      2.47 o
   4   9   2      131.53      132.07      2.70 o
   4   9   3       35.76       38.01      1.50 o
   4   9   4       31.45       29.43      1.41 o
   4   9   5      213.97      220.00      3.98 o
   4   9   6       23.63       23.16      1.28 o
   4   9   7      118.65      121.38      2.80 o
   4   9   8       78.63       73.45      2.10 o
   4   9   9        9.35        9.72      1.03 o
   4   9  10       22.22       22.03      1.41 o
   4   9  11       45.62       47.81      2.12 o
   4   9  12       10.29       10.51      1.19 o
   4   9  13       13.71       16.72      1.33 o
   4   9  14       20.20       20.11      1.51 o
   4   9  15        1.92        1.65      1.27 o
   4   9  16        4.89        4.26      1.21 o
   4  10   0       56.76       45.78      1.66 o
   4  10   1       32.61       38.22      1.74 o
   4  10   2       38.25       41.03      1.63 o
   4  10   3       12.35       12.24      1.55 o
   4  10   4        5.31        6.24      0.87 o
   4  10   5       21.40       19.93      1.29 o
   4  10   6        2.76        3.04      0.74 o
   4  10   7       25.12       21.08      1.36 o
   4  10   8       63.86       64.43      2.31 o
   4  10   9       13.49       12.14      1.33 o
   4  10  10       13.15       13.34      1.17 o
   4  10  11       45.66       47.24      2.09 o
   4  10  12       10.51       13.54      1.33 o
   4  10  13        4.02        7.17      1.31 o
   4  10  14        0.79        0.75      1.03 o
   4  10  15        2.19        2.22      1.18 o
   4  11   0        1.73        2.24      0.78 o
   4  11   1       48.44       50.36      2.10 o
   4  11   2        0.44        2.25      0.76 o
   4  11   3        4.82        2.06      0.82 o
   4  11   4        4.55        2.79      0.80 o
   4  11   5       57.42       51.76      1.90 o
   4  11   6        5.73        6.71      0.99 o
   4  11   7        1.99        1.62      0.84 o
   4  11   8       13.17       12.13      1.26 o
   4  11   9        0.17        0.13      0.92 o
   4  11  10        1.32        0.56      0.94 o
   4  11  11        2.67        5.56      1.19 o
   4  11  12        7.13        7.10      1.14 o
   4  11  13        3.36        3.93      1.08 o
   4  12   0       14.17       12.72      1.01 o
   4  12   1       32.53       29.45      1.64 o
   4  12   2        2.44        1.94      0.84 o
   4  12   3        0.96        1.61      0.88 o
   4  12   4        1.21       -0.71      0.82 o
   4  12   5       24.12       22.32      1.50 o
   4  12   6        2.48        1.40      0.92 o
   4  12   7       14.67       20.98      1.54 o
   4  12   8        9.90        7.38      1.25 o
   4  12   9        6.15        4.08      1.06 o
   4  12  10        8.86       10.37      1.25 o
   4  13   0        7.45        5.77      1.26 o
   4  13   1        5.13        4.07      1.28 o
   4  13   2        0.93        0.11      0.91 o
   4  13   3        6.57        7.39      1.11 o
   4  13   4       18.12       17.51      1.49 o
   4  13   5        5.79        3.76      1.02 o
   4  13   6        2.25        0.09      1.32 o
   5   0   1       39.42       40.32      0.99 o
   5   0   2        9.75       14.25      0.80 o
   5   0   3      121.07      130.93      2.39 o
   5   0   4       38.93       33.39      1.13 o
   5   0   5      278.40      268.75      4.13 o
   5   0   6        8.51        9.12      0.67 o
   5   0   7        7.65        9.25      0.65 o
   5   0   8       73.56       76.76      1.81 o
   5   0   9        0.44        0.03      0.47 o
   5   0  10        9.40       11.73      0.88 o
   5   0  11      121.74      120.66      2.74 o
   5   0  12        1.16        0.70      0.66 o
   5   0  13        2.31        2.34      0.69 o
   5   0  14       49.99       49.89      2.18 o
   5   0  15        5.87        6.87      0.93 o
   5   0  16       75.46       72.36      2.19 o
   5   0  17        0.43        0.04      0.77 o
   5   0  18       27.19       26.57      1.59 o
   5   0  19        1.42        2.16      0.97 o
   5   0  20       18.14       19.10      1.38 o
   5   1   0      144.56      158.87      2.44 o
   5   1   1      197.85      201.95      2.64 o
   5   1   2       80.29       82.43      1.47 o
   5   1   3      138.77      132.14      2.06 o
   5   1   4       41.87       40.07      1.24 o
   5   1   5      137.00      130.80      2.99 o
   5   1   6      180.77      185.33      3.56 o
   5   1   7       21.15       21.06      1.24 o
   5   1   8       25.81       24.70      1.44 o
   5   1   9      105.69      105.35      2.50 o
   5   1  10        6.36        5.22      0.69 o
   5   1  11       25.75       26.89      1.17 o
   5   1  12       89.98       88.68      2.10 o
   5   1  13        2.79        2.36      0.74 o
   5   1  14       57.60       59.84      1.85 o
   5   1  15        1.47        0.57      0.71 o
   5   1  16        6.44        8.95      0.83 o
   5   1  17       18.99       19.15      1.00 o
   5   1  18       25.45       28.91      1.25 o
   5   1  19       23.22       28.70      1.46 o
   5   1  20        0.18       -0.30      0.79 o
   5   2   0        7.74        6.23      0.50 o
   5   2   1      313.86      307.46      4.09 o
   5   2   2      360.00      352.55      4.60 o
   5   2   3      105.64      106.29      1.67 o
   5   2   4       78.57       74.56      1.60 o
   5   2   5      184.65      192.37      3.56 o
   5   2   6        6.53        7.14      0.63 o
   5   2   7      200.54      189.54      3.11 o
   5   2   8       50.39       51.22      1.61 o
   5   2   9      111.83      113.18      2.34 o
   5   2  10       27.10       24.33      1.23 o
   5   2  11       21.09       21.58      0.74 o
   5   2  12       52.69       50.83      1.28 o
   5   2  13        3.14        3.70      0.62 o
   5   2  14       14.29       11.80      0.84 o
   5   2  15       11.81       13.11      0.88 o
   5   2  16        9.38       12.40      0.92 o
   5   2  17       10.52       10.88      1.01 o
   5   2  18       22.14       22.38      1.25 o
   5   2  19        2.17        3.37      0.92 o
   5   2  20       20.54       20.88      1.33 o
   5   3   0      213.28      208.26      3.01 o
   5   3   1      260.34      270.53      3.72 o
   5   3   2       34.71       39.12      1.04 o
   5   3   3       28.50       27.36      0.88 o
   5   3   4      162.24      159.78      2.35 o
   5   3   5        7.27        7.17      0.66 o
   5   3   6       96.90       93.23      2.13 o
   5   3   7       70.28       69.68      1.76 o
   5   3   8      144.74      142.31      2.90 o
   5   3   9       26.88       28.32      1.62 o
   5   3  10       92.30       97.82      2.80 o
   5   3  11      105.33      102.14      2.43 o
   5   3  12       44.74       47.13      1.52 o
   5   3  13        9.99       12.82      0.91 o
   5   3  14       15.64       20.44      1.03 o
   5   3  15       27.72       28.71      1.25 o
   5   3  16        2.88        4.25      0.74 o
   5   3  17        1.06        1.11      0.67 o
   5   3  18       12.31       11.85      1.02 o
   5   3  19        0.16        1.09      0.89 o
   5   3  20        3.66        4.70      0.97 o
   5   4   0        4.43        5.58      0.51 o
   5   4   1       82.19       76.67      1.52 o
   5   4   2      181.83      186.22      2.74 o
   5   4   3       46.70       46.51      1.20 o
   5   4   4      257.25      242.04      4.12 o
   5   4   5       18.38       16.26      0.78 o
   5   4   6       23.25       21.84      1.15 o
   5   4   7        0.44       -0.01      0.49 o
   5   4   8        5.58        4.90      0.64 o
   5   4   9        8.58        9.51      0.73 o
   5   4  10       72.12       76.12      2.08 o
   5   4  11      224.31      231.25      3.55 o
   5   4  12       21.64       23.69      1.07 o
   5   4  13       39.06       37.66      1.47 o
   5   4  14       36.10       35.89      1.36 o
   5   4  15       16.15       17.25      1.06 o
   5   4  16       29.39       33.47      1.41 o
   5   4  17       23.09       24.19      1.28 o
   5   4  18        6.97        7.34      0.91 o
   5   4  19        0.79       -0.42      0.77 o
   5   5   0       72.20       75.48      1.87 o
   5   5   1       28.16       27.20      1.01 o
   5   5   2      121.91      121.81      2.21 o
   5   5   3      200.24      187.13      2.87 o
   5   5   4       25.98       24.98      1.26 o
   5   5   5      175.29      182.73      2.89 o
   5   5   6        6.58        7.40      0.62 o
   5   5   7       40.20       44.74      1.44 o
   5   5   8       27.13       30.29      1.36 o
   5   5   9       28.57       27.57      1.50 o
   5   5  10       97.60       96.62      2.71 o
   5   5  11      119.93      112.81      2.16 o
   5   5  12       14.01       14.40      0.93 o
   5   5  13        6.69        5.46      0.70 o
   5   5  14       19.11       22.39      1.13 o
   5   5  15        1.21        0.91      0.95 o
   5   5  16       40.07       38.50      1.72 o
   5   5  17       12.11       12.80      1.05 o
   5   5  18       16.72       18.39      1.57 o
   5   5  19       18.70       22.45      2.41 o
   5   6   0        0.52        0.88      0.47 o
   5   6   1        1.45        2.31      0.54 o
   5   6   2       16.17       17.32      0.96 o
   5   6   3      143.69      140.48      2.50 o
   5   6   4       26.59       26.23      1.20 o
   5   6   5       86.28       87.90      1.88 o
   5   6   6      130.75      126.53      2.44 o
   5   6   7        5.83        5.05      0.73 o
   5   6   8      153.93      156.50      3.11 o
   5   6   9       29.39       26.77      1.74 o
   5   6  10       17.42       17.89      1.12 o
   5   6  11       29.70       29.46      1.30 o
   5   6  12        7.74        9.27      0.89 o
   5   6  13        5.25        4.50      0.81 o
   5   6  14      114.58      114.06      2.66 o
   5   6  15       21.05       19.06      1.06 o
   5   6  16       16.72       17.64      1.36 o
   5   6  17        4.64        4.60      0.89 o
   5   6  18        1.79        2.10      0.93 o
   5   7   0       13.76       13.05      0.77 o
   5   7   1       80.48       77.91      1.81 o
   5   7   2       91.95       88.87      1.89 o
   5   7   3       98.36       97.50      2.02 o
   5   7   4      383.22      372.19      5.29 o
   5   7   5       46.27       51.52      1.62 o
   5   7   6       55.94       54.72      1.72 o
   5   7   7      121.01      116.11      2.79 o
   5   7   8       56.20       54.44      1.85 o
   5   7   9       74.70       70.15      2.16 o
   5   7  10       19.86       17.70      1.19 o
   5   7  11        2.77        5.15      0.78 o
   5   7  12       46.02       46.65      1.94 o
   5   7  13        4.41        4.59      0.87 o
   5   7  14        3.79        3.27      0.99 o
   5   7  15        2.01        0.33      0.82 o
   5   7  16        2.04        2.60      1.06 o
   5   7  17        0.15       -1.18      1.12 o
   5   8   0      115.14      111.47      2.05 o
   5   8   1       31.39       37.62      1.25 o
   5   8   2       59.39       60.86      2.39 o
   5   8   3       15.57       14.66      0.97 o
   5   8   4       23.18       27.28      1.31 o
   5   8   5      110.88      112.18      2.47 o
   5   8   6       80.09       81.92      2.13 o
   5   8   7       19.73       22.32      1.28 o
   5   8   8       28.34       25.72      1.29 o
   5   8   9       66.16       75.50      2.31 o
   5   8  10        7.33        8.90      0.95 o
   5   8  11       34.67       41.30      1.72 o
   5   8  12       37.16       39.09      1.84 o
   5   8  13       29.09       24.37      1.53 o
   5   8  14       18.76       17.99      1.36 o
   5   8  15        2.64        3.25      1.05 o
   5   8  16       10.93        9.07      1.23 o
   5   9   0       19.06       23.94      1.35 o
   5   9   1       12.18       11.67      0.78 o
   5   9   2       33.15       30.32      1.23 o
   5   9   3       20.81       20.70      1.07 o
   5   9   4        4.93        4.70      0.82 o
   5   9   5        2.75        3.65      0.80 o
   5   9   6       27.94       25.33      1.32 o
   5   9   7        3.13        2.44      0.76 o
   5   9   8        6.29        7.93      1.04 o
   5   9   9        3.97        4.41      1.52 o
   5   9  10        2.73        5.31      0.97 o
   5   9  11       27.32       25.34      1.98 o
   5   9  12        8.95        6.26      1.02 o
   5   9  13        6.44        5.01      1.16 o
   5   9  14        1.49        0.04      0.90 o
   5  10   0        1.22        2.68      0.82 o
   5  10   1       21.26       21.27      0.98 o
   5  10   2        2.85        2.64      0.70 o
   5  10   3       29.13       26.74      1.64 o
   5  10   4        8.99        9.75      1.00 o
   5  10   5       43.63       47.60      1.86 o
   5  10   6       13.55       16.65      1.28 o
   5  10   7       43.03       42.25      2.40 o
   5  10   8        6.33        7.39      1.06 o
   5  10   9        2.41        2.21      0.97 o
   5  10  10       10.12       12.65      1.35 o
   5  10  11        4.89        5.53      1.06 o
   5  10  12        0.35        0.16      0.89 o
   5  11   0       28.02       25.99      1.64 o
   5  11   1        0.82        1.99      0.94 o
   5  11   2       39.84       42.86      2.10 o
   5  11   3       22.23       20.84      1.32 o
   5  11   4       11.88       13.64      1.23 o
   5  11   5        2.38        1.92      0.88 o
   5  11   6        8.24       11.01      1.42 o
   5  11   7       11.36       10.78      1.23 o
   5  11   8        1.95        0.77      0.89 o
   5  11   9       10.99       13.27      1.60 o
   5  11  10        4.67        4.85      1.70 o
   5  12   0        1.07        4.92      1.26 o
   5  12   1        4.63        5.47      1.98 o
   5  12   2        0.85        0.01      0.70 o
   5  12   3        3.13        2.21      1.29 o
   5  12   4        6.03        3.17      0.94 o
   5  12   5        0.39       -1.56      0.80 o
   5  12   6        8.89        7.59      1.17 o
   6   0   0       92.69       92.46      2.36 o
   6   0   1        5.49        5.52      0.53 o
   6   0   2        2.69        2.48      0.68 o
   6   0   3        3.61        4.66      0.66 o
   6   0   4      153.62      151.50      2.95 o
   6   0   5       68.43       66.32      1.78 o
   6   0   6        9.20        4.73      0.60 o
   6   0   7       55.83       60.95      1.95 o
   6   0   8       18.30       15.44      0.86 o
   6   0   9        9.11       13.83      1.04 o
   6   0  10       70.72       74.91      1.88 o
   6   0  11       77.63       82.75      2.06 o
   6   0  12       62.81       64.77      1.84 o
   6   0  13       65.56       65.53      1.89 o
   6   0  14       25.77       27.79      1.34 o
   6   0  15       12.81       14.75      1.14 o
   6   0  16        6.32        6.56      1.15 o
   6   0  17        0.76        0.15      0.91 o
   6   0  18       14.28       13.25      1.27 o
   6   1   0      478.06      453.22      5.73 o
   6   1   1       91.27       82.28      1.86 o
   6   1   2       14.36       14.72      0.69 o
   6   1   3       98.01      101.56      2.15 o
   6   1   4        0.80        1.52      0.52 o
   6   1   5       97.47       94.07      2.63 o
   6   1   6      122.49      110.56      2.84 o
   6   1   7       24.53       28.16      1.61 o
   6   1   8       25.69       25.13      1.65 o
   6   1   9      118.41      110.69      2.93 o
   6   1  10       32.71       33.70      1.79 o
   6   1  11        4.41        7.47      1.15 o
   6   1  12       25.67       26.44      1.69 o
   6   1  13        3.49        3.80      0.77 o
   6   1  14       22.87       26.78      1.48 o
   6   1  15       56.64       58.29      2.01 o
   6   1  16        6.59        8.29      0.90 o
   6   1  17       21.17       22.60      1.35 o
   6   1  18        5.89        9.96      1.55 o
   6   2   0       84.12       84.70      2.18 o
   6   2   1      180.34      175.06      2.78 o
   6   2   2      192.71      184.13      3.30 o
   6   2   3        8.24       11.35      0.79 o
   6   2   4       84.96       78.21      1.92 o
   6   2   5      158.91      153.88      3.26 o
   6   2   6      135.94      125.52      2.95 o
   6   2   7       58.76       59.53      2.04 o
   6   2   8        9.41        6.29      0.93 o
   6   2   9        7.72        5.83      0.96 o
   6   2  10      150.94      158.31      3.61 o
   6   2  11        8.06        9.94      1.35 o
   6   2  12       99.25      100.56      3.17 o
   6   2  13       25.03       27.43      1.74 o
   6   2  14       34.55       34.85      1.96 o
   6   2  15       98.26       97.13      2.29 o
   6   2  16        5.76        5.23      0.88 o
   6   2  17        0.82       -1.87      0.73 o
   6   2  18       12.71       17.52      1.85 o
   6   3   0      144.93      142.79      3.16 o
   6   3   1       45.37       42.87      1.18 o
   6   3   2      136.30      131.37      2.17 o
   6   3   3      183.60      183.79      2.75 o
   6   3   4       68.42       71.66      1.80 o
   6   3   5       95.86       90.49      2.19 o
   6   3   6      280.81      277.40      4.30 o
   6   3   7       21.66       25.71      1.15 o
   6   3   8       48.00       46.50      1.78 o
   6   3   9       33.54       32.10      1.20 o
   6   3  10       76.26       89.06      2.63 o
   6   3  11       98.42      102.07      2.98 o
   6   3  12       13.97       15.11      1.44 o
   6   3  13       10.50       12.01      1.26 o
   6   3  14       16.28       15.66      1.42 o
   6   3  15        5.68        7.22      1.21 o
   6   3  16       14.98       15.81      1.20 o
   6   3  17        2.83        1.42      0.91 o
   6   3  18        0.42       -0.95      0.84 o
   6   4   0        7.34       12.46      0.89 o
   6   4   1       14.80       14.78      0.78 o
   6   4   2       85.58       89.91      1.78 o
   6   4   3       44.03       46.67      1.74 o
   6   4   4      184.85      174.67      3.46 o
   6   4   5       15.53       17.24      1.07 o
   6   4   6       26.04       30.25      1.52 o
   6   4   7       12.10       11.94      1.02 o
   6   4   8       37.47       38.86      1.52 o
   6   4   9       38.89       39.52      1.49 o
   6   4  10       80.29       78.52      2.03 o
   6   4  11       54.42       52.99      1.76 o
   6   4  12       12.95       13.56      1.00 o
   6   4  13        0.35        0.97      0.71 o
   6   4  14       25.25       23.89      1.28 o
   6   4  15        0.92        0.67      0.58 o
   6   4  16        6.14        5.87      0.79 o
   6   4  17        4.37        3.46      0.75 o
   6   5   0      125.75      117.46      2.00 o
   6   5   1       39.39       38.89      1.19 o
   6   5   2       16.71       16.00      0.85 o
   6   5   3       56.72       54.66      1.39 o
   6   5   4       11.64       10.60      0.80 o
   6   5   5      166.83      169.99      2.73 o
   6   5   6       21.35       23.18      1.26 o
   6   5   7      107.36      105.99      2.82 o
   6   5   8       37.64       38.26      1.82 o
   6   5   9        3.36        2.57      0.98 o
   6   5  10        6.36        7.52      1.02 o
   6   5  11        4.19        3.20      0.96 o
   6   5  12       19.84       21.85      1.47 o
   6   5  13        2.76        1.68      0.69 o
   6   5  14       16.08       16.06      1.16 o
   6   5  15        5.10        5.77      1.17 o
   6   5  16        5.92        5.02      0.95 o
   6   6   0       26.59       30.59      1.13 o
   6   6   1       12.47       15.99      0.83 o
   6   6   2        1.68        2.69      0.77 o
   6   6   3       20.83       20.86      0.97 o
   6   6   4       82.78       77.96      1.77 o
   6   6   5       26.98       27.77      1.11 o
   6   6   6       23.75       26.48      1.24 o
   6   6   7       25.61       22.43      0.98 o
   6   6   8        0.75        0.82      0.76 o
   6   6   9       39.50       40.60      1.84 o
   6   6  10        7.28        6.67      0.84 o
   6   6  11        7.14        7.58      1.34 o
   6   6  12        2.44        3.24      0.70 o
   6   6  13        3.31        3.40      1.06 o
   6   6  14        1.78        1.09      0.83 o
   6   6  15        2.09        0.40      0.81 o
   6   7   0       22.86       25.70      1.00 o
   6   7   1        0.59        1.39      0.58 o
   6   7   2        1.89        1.75      0.54 o
   6   7   3        6.93        8.41      0.70 o
   6   7   4       31.11       31.94      1.24 o
   6   7   5       47.60       43.64      1.43 o
   6   7   6       73.64       74.17      1.81 o
   6   7   7       13.97       15.92      0.94 o
   6   7   8       18.70       22.54      1.14 o
   6   7   9       15.60       13.38      1.03 o
   6   7  10       14.72       17.21      1.11 o
   6   7  11       23.19       23.78      1.79 o
   6   7  12        6.31        4.75      0.99 o
   6   7  13       15.06       14.49      1.03 o
   6   7  14        7.72        8.28      0.93 o
   6   8   0        0.23       -0.36      0.68 o
   6   8   1        9.54        7.48      0.75 o
   6   8   2       15.65       12.26      0.84 o
   6   8   3        1.95        3.36      0.63 o
   6   8   4       13.94       12.14      0.86 o
   6   8   5        7.45        7.17      0.79 o
   6   8   6        8.97       10.26      0.84 o
   6   8   7        5.30        9.00      0.83 o
   6   8   8       32.17       40.53      1.81 o
   6   8   9        4.48        3.63      1.00 o
   6   8  10       19.89       16.64      1.12 o
   6   8  11        8.39        9.01      0.93 o
   6   8  12        5.42        6.71      1.06 o
   6   8  13        6.19        6.13      1.01 o
   6   9   0        1.06        1.49      0.81 o
   6   9   1       11.25       10.98      0.71 o
   6   9   2        2.20        1.03      0.58 o
   6   9   3       35.93       36.17      1.40 o
   6   9   4        4.07        1.20      0.89 o
   6   9   5       10.86        9.13      0.89 o
   6   9   6       12.35       12.83      1.00 o
   6   9   7        7.96        7.36      1.16 o
   6   9   8       20.24       16.91      1.30 o
   6   9   9       35.51       38.94      1.87 o
   6   9  10        4.66        7.69      1.13 o
   6   9  11        0.81       -0.06      0.86 o
   6  10   0       43.73       41.45      2.03 o
   6  10   1        0.51        0.69      0.97 o
   6  10   2        2.10        1.42      0.59 o
   6  10   3        1.55        0.48      0.62 o
   6  10   4        0.92       -0.62      0.97 o
   6  10   5        8.91        8.82      0.99 o
   6  10   6        6.81        5.32      1.06 o
   6  10   7        5.66        6.29      0.87 o
   6  10   8        4.49        4.71      1.06 o
   6  10   9       34.95       35.29      2.21 o
   6  11   0        4.84        2.62      1.28 o
   6  11   1        7.06        7.17      1.14 o
   6  11   2        4.39        6.93      1.21 o
   6  11   3        2.98        3.21      1.01 o
   6  11   4        1.10       -0.02      1.13 o
   6  11   5        5.24        3.14      0.96 o
   7   0   1        4.31        3.11      0.69 o
   7   0   2        8.53        8.38      0.77 o
   7   0   3       64.56       60.45      1.71 o
   7   0   4        2.54        3.09      0.64 o
   7   0   5        0.07        0.75      0.52 o
   7   0   6       10.42        9.31      0.82 o
   7   0   7        1.01        3.73      0.83 o
   7   0   8       35.97       30.40      1.83 o
   7   0   9       85.10       91.65      2.77 o
   7   0  10        9.15        9.62      1.19 o
   7   0  11        1.86        0.85      0.95 o
   7   0  12        6.90        5.77      1.12 o
   7   0  13        0.04        0.51      1.37 o
   7   0  14        3.61        4.22      1.19 o
   7   0  15        9.78        7.75      1.46 o
   7   1   0       18.65       21.93      1.09 o
   7   1   1       35.09       38.68      1.09 o
   7   1   2       20.24       19.47      1.00 o
   7   1   3        5.86        4.11      0.65 o
   7   1   4       10.33       10.15      0.73 o
   7   1   5       32.76       30.05      1.60 o
   7   1   6        5.19        5.20      0.93 o
   7   1   7       50.74       46.46      1.98 o
   7   1   8        6.65        7.92      1.07 o
   7   1   9       10.20        9.95      1.13 o
   7   1  10        7.80        9.35      1.21 o
   7   1  11       12.17       13.33      1.33 o
   7   1  12       14.00       12.74      1.35 o
   7   1  13       26.09       26.66      1.84 o
   7   1  14        9.04       12.58      1.45 o
   7   1  15       11.19       13.09      1.48 o
   7   2   0       26.34       26.89      1.47 o
   7   2   1        7.10        4.90      0.67 o
   7   2   2       32.41       31.94      1.11 o
   7   2   3       21.43       21.33      1.02 o
   7   2   4       10.76        9.28      0.97 o
   7   2   5        7.92        6.69      0.92 o
   7   2   6       11.86       12.82      1.16 o
   7   2   7        3.54        2.61      0.87 o
   7   2   8       20.31       19.09      1.58 o
   7   2   9       62.88       60.16      2.25 o
   7   2  10        4.19        3.88      0.98 o
   7   2  11       22.88       22.50      1.74 o
   7   2  12       16.60       20.25      1.65 o
   7   2  13       13.24       13.96      1.54 o
   7   2  14        6.10        6.17      1.32 o
   7   2  15        6.68        8.24      1.43 o
   7   3   0       17.19       17.05      1.15 o
   7   3   1       40.41       39.02      1.80 o
   7   3   2       10.89       12.19      0.75 o
   7   3   3        7.23        8.57      0.60 o
   7   3   4        8.94        7.08      0.72 o
   7   3   5       25.05       26.04      1.65 o
   7   3   6       28.57       28.73      1.73 o
   7   3   7        1.89        1.63      1.04 o
   7   3   8       10.33       10.85      1.13 o
   7   3   9       16.89       19.67      1.52 o
   7   3  10       47.63       50.57      2.24 o
   7   3  11        6.46        7.50      1.30 o
   7   3  12       13.53       11.86      1.30 o
   7   3  13        5.05        5.72      1.24 o
   7   3  14        0.12        0.08      1.00 o
   7   3  15        0.67       -0.99      1.10 o
   7   4   0        4.92        2.91      0.65 o
   7   4   1       27.52       27.64      1.23 o
   7   4   2       21.85       22.57      0.91 o
   7   4   3       16.62       16.15      0.78 o
   7   4   4       11.65       10.64      0.86 o
   7   4   5       72.09       74.32      2.36 o
   7   4   6        1.35        3.29      0.72 o
   7   4   7        3.09        1.87      0.76 o
   7   4   8       40.48       40.29      1.48 o
   7   4   9       11.68       12.28      1.13 o
   7   4  10        5.31        5.16      1.00 o
   7   4  11       19.02       17.40      1.39 o
   7   4  12        0.90        0.04      0.89 o
   7   4  13        2.81        2.29      1.15 o
   7   4  14        0.11        0.61      0.97 o
   7   5   0       15.73       13.50      0.95 o
   7   5   1        3.46        1.54      0.58 o
   7   5   2        5.08        4.62      0.61 o
   7   5   3        8.71       10.27      0.70 o
   7   5   4       14.62       11.86      0.74 o
   7   5   5        8.34        7.80      0.89 o
   7   5   6       18.14       15.30      1.11 o
   7   5   7       29.90       28.20      1.47 o
   7   5   8        0.15        2.05      0.78 o
   7   5   9        3.19        3.08      0.81 o
   7   5  10        2.00        3.54      0.82 o
   7   5  11        1.48       -0.18      1.06 o
   7   5  12        3.42        1.67      0.77 o
   7   5  13        2.30        3.95      0.79 o
   7   6   0       14.89       16.30      1.02 o
   7   6   1        4.31        3.51      0.69 o
   7   6   2       32.70       39.73      1.23 o
   7   6   3       10.34       11.11      0.77 o
   7   6   4       35.46       32.56      1.29 o
   7   6   5       15.17       17.29      0.83 o
   7   6   6       31.88       35.26      1.72 o
   7   6   7        0.97        2.63      0.92 o
   7   6   8        5.78        5.46      0.98 o
   7   6   9        0.68        2.14      1.18 o
   7   6  10        2.61        2.62      1.42 o
   7   6  11        1.70       -0.19      1.16 o
   7   6  12        1.04       -0.60      1.33 o
   7   7   0        2.06        2.01      0.77 o
   7   7   1        0.65       -0.19      0.59 o
   7   7   2        1.83        2.80      0.63 o
   7   7   3        5.54        6.62      1.03 o
   7   7   4        2.00        0.39      0.69 o
   7   7   5        2.61        5.46      0.67 o
   7   7   6       38.65       39.70      1.37 o
   7   7   7        1.52        2.31      0.99 o
   7   7   8       33.94       35.70      1.95 o
   7   7   9        0.04       -0.51      0.85 o
   7   7  10        6.96        9.22      1.28 o
   7   7  11        0.82       -1.14      1.29 o
   7   8   0        8.90       18.50      1.49 o
   7   8   1        0.73        1.79      0.74 o
   7   8   2        6.84        9.11      0.78 o
   7   8   3        5.72        3.58      0.78 o
   7   8   4        9.69        7.61      0.87 o
   7   8   5        7.46        7.85      0.82 o
   7   8   6        9.44       10.25      0.87 o
   7   8   7        0.46        0.55      0.84 o
   7   8   8        4.99        5.22      1.30 o
   7   8   9        5.41        7.89      1.39 o
   7   9   0        1.17        0.59      0.67 o
   7   9   1        2.78        3.55      0.93 o
   7   9   2        2.18        3.31      1.43 o
   7   9   3       10.65       14.45      0.97 o
   7   9   4        7.57        8.89      1.09 o
   7   9   5        1.62        1.12      0.89 o
   7   9   6        3.56        1.17      0.98 o
   8   0   0       26.60       21.58      2.08 o
   8   0   1        1.68        3.09      0.62 o
   8   0   2        2.46        3.39      1.12 o
   8   0   3        4.60        4.05      0.71 o
   8   0   4       33.16       29.33      1.38 o
   8   0   5        0.22        0.63      0.94 o
   8   0   6       17.95       20.28      1.50 o
   8   0   7        5.90        5.92      1.01 o
   8   0   8       23.80       20.64      1.49 o
   8   0   9        1.31        1.95      0.99 o
   8   0  10       17.99       17.58      1.66 o
   8   0  11        0.01       -2.17      1.05 o
   8   0  12       22.28       21.54      2.14 o
   8   1   0        5.91        1.70      0.68 o
   8   1   1        6.72        5.85      1.08 o
   8   1   2       24.66       25.17      1.14 o
   8   1   3        3.60        4.59      0.87 o
   8   1   4        5.57        7.18      0.76 o
   8   1   5        2.72        2.97      1.18 o
   8   1   6        1.21        1.93      0.95 o
   8   1   7        4.46        2.57      0.95 o
   8   1   8       15.86       19.36      1.51 o
   8   1   9        1.09        1.41      0.97 o
   8   1  10       13.98       11.09      1.38 o
   8   1  11        1.51        2.22      1.15 o
   8   2   0        3.67        2.35      0.73 o
   8   2   1        4.79        5.98      0.80 o
   8   2   2        6.92        9.38      1.20 o
   8   2   3        1.65        0.88      0.72 o
   8   2   4        3.13        4.36      1.10 o
   8   2   5        4.03        4.42      1.08 o
   8   2   6        5.58        8.00      1.09 o
   8   2   7       16.93       16.19      1.35 o
   8   2   8       19.59       19.80      1.72 o
   8   2   9       21.32       21.02      1.50 o
   8   2  10        9.94       11.73      1.39 o
   8   2  11        8.88        6.63      1.40 o
   8   3   0        9.33        9.54      0.86 o
   8   3   1        0.13        0.14      0.96 o
   8   3   2        0.13       -0.29      0.81 o
   8   3   3        3.04        1.52      0.86 o
   8   3   4        6.79        6.97      1.38 o
   8   3   5        0.95       -1.27      1.19 o
   8   3   6        2.95        4.88      1.05 o
   8   3   7       11.55        9.35      1.24 o
   8   3   8       12.92       12.98      1.71 o
   8   3   9        4.41        5.11      1.09 o
   8   3  10        0.38       -0.08      1.28 o
   8   4   0        0.87        0.02      0.62 o
   8   4   1        3.44        3.70      0.88 o
   8   4   2        4.15        5.32      0.97 o
   8   4   3        0.22       -0.64      0.79 o
   8   4   4        3.27        3.78      1.00 o
   8   4   5       22.35       24.55      1.38 o
   8   4   6        6.26        6.84      1.14 o
   8   4   7       15.26       10.21      1.31 o
   8   4   8       12.75       13.30      1.53 o
   8   4   9        3.02        1.75      1.26 o
   8   4  10        1.05        1.04      1.20 o
   8   5   0        3.02        3.66      0.91 o
   8   5   1        0.74        0.81      0.73 o
   8   5   2       20.84       20.14      1.27 o
   8   5   3        3.69        4.21      0.65 o
   8   5   4       10.65        7.95      1.36 o
   8   5   5       17.01       19.85      1.27 o
   8   5   6        6.30        7.07      1.27 o
   8   5   7        0.93        0.56      1.21 o
   8   5   8        0.81        0.96      0.77 o
   8   6   0        3.64        3.63      0.84 o
   8   6   1        4.63        7.21      0.87 o
   8   6   2        9.33       12.65      0.96 o
   8   6   3        1.08        0.88      0.51 o
   8   6   4       11.35       13.29      1.38 o
   8   6   5        1.72        3.04      0.86 o
   8   6   6       33.67       33.67      2.14 o
   8   7   0        0.69        1.37      0.97 o
   8   7   1        2.63        3.69      0.87 o
   8   7   2        6.29        6.86      0.96 o
   8   7   3       11.40       12.99      1.04 o
   9   0   1        0.70        0.39      1.05 o
   9   0   2        0.43        1.28      1.07 o
   9   0   3       10.02       11.24      0.94 o
   9   0   4        7.41        7.37      0.90 o
   9   1   0        2.40        3.82      1.27 o
   9   1   1        1.73        1.86      0.92 o
   9   1   2        9.22        6.17      1.14 o
   9   1   3        0.35       -1.12      1.11 o
   9   1   4        1.15       -0.22      1.11 o
   9   2   0        0.16       -0.38      0.87 o
   9   2   1        3.00        1.85      1.11 o
   9   2   2        6.33        6.62      1.24 o
   9   2   3        1.29        1.12      2.73 o
